# Supplementary material for: Transcription factors HB21/40/53 trigger inflorescence arrest through abscisic acid accumulation at the end of flowering
Source: Plant Physiol. 2024 Apr 26;195(4):2743–56. doi: 10.1093/plphys/kiae234 (PMC11288733; doi:10.1093/plphys/kiae234)
Supplement: kiae234_Supplementary_Data [file kiae234_supplementary_data.zip]

Archive with 6 entries (6 files):
- pp.01998.2023-s07.pdf
- PP2023RA01998R1_Supplementary_Data.pdf
- st1.xlsx
- st2.xlsx
- st3.xlsx
- st4.xlsx
