# Supplementary material for: Transcription factors HB21/40/53 trigger inflorescence arrest through abscisic acid accumulation at the end of flowering
Source: Plant Physiol. 2024 Apr 26;195(4):2743–56. doi: 10.1093/plphys/kiae234 (PMC11288733; doi:10.1093/plphys/kiae234)
Supplement: kiae234_Supplementary_Data [file kiae234_supplementary_data.zip › st1.xlsx]

## Sheet: Hoja1
Supplementary Table S1: Final list of differentially expressed genes by HB21 induction.
ID	log2FoldChange	padj	annotation
AT5G26290	12.2539	4.1636e-23	TRAF-like family protein
AT4G35690	11.9062	1.33268e-21	Arabidopsis protein of unknown function (DUF241)
AT5G05290	8.9755	1.33207e-18	expansin A2
AT5G50360	8.24594	3.76788e-26	unknown protein; BEST Arabidopsis thaliana protein match is: unknown protein (TAIR:AT3G48510.1); Has 1807 Blast hits to 1807 proteins in 277 species: Archae - 0; Bacteria - 0; Metazoa - 736; Fungi - 347; Plants - 385; Viruses - 0; Other Eukaryotes - 339 (source: NCBI BLink).
AT3G01190	7.08515	1.74947e-06	Peroxidase superfamily protein
AT1G08080	6.6507	1.82459e-05	alpha carbonic anhydrase 7
AT3G19430	6.4656	1.85888e-20	late embryogenesis abundant protein-related / LEA protein-related
AT5G50361	6.15978	0.0003391	unknown protein; LOCATED IN: chloroplast; Has 30201 Blast hits to 17322 proteins in 780 species: Archae - 12; Bacteria - 1396; Metazoa - 17338; Fungi - 3422; Plants - 5037; Viruses - 0; Other Eukaryotes - 2996 (source: NCBI BLink).
AT3G27250	5.89425	2.34341e-13	unknown protein; BEST Arabidopsis thaliana protein match is: unknown protein (TAIR:AT5G40800.1); Has 104 Blast hits to 104 proteins in 13 species: Archae - 0; Bacteria - 0; Metazoa - 0; Fungi - 0; Plants - 104; Viruses - 0; Other Eukaryotes - 0 (source: NCBI BLink).
AT2G18550	5.79272	4.96929e-245	homeobox protein 21
AT5G05280	5.25272	1.25051e-08	RING/U-box superfamily protein
AT1G12010	4.94812	1.04409e-11	2-oxoglutarate (2OG) and Fe(II)-dependent oxygenase superfamily protein
AT1G77950	4.77486	2.94685e-05	AGAMOUS-like 67
AT4G21930	4.70267	1.62693e-12	Protein of unknown function, DUF584
AT3G25620	4.66772	2.57654e-165	ABC-2 type transporter family protein
AT1G29660	4.49277	2.36243e-44	GDSL-like Lipase/Acylhydrolase superfamily protein
AT3G14440	4.34798	8.68209e-33	nine-cis-epoxycarotenoid dioxygenase 3
AT4G01985	4.24274	3.79579e-10	unknown protein; FUNCTIONS IN: molecular_function unknown; INVOLVED IN: biological_process unknown; LOCATED IN: endomembrane system; Has 35333 Blast hits to 34131 proteins in 2444 species: Archae - 798; Bacteria - 22429; Metazoa - 974; Fungi - 991; Plants - 531; Viruses - 0; Other Eukaryotes - 9610 (source: NCBI BLink).
AT3G05640	4.21125	2.23537e-186	Protein phosphatase 2C family protein
AT4G06536	4.19544	9.06906e-05	SPla/RYanodine receptor (SPRY) domain-containing protein
AT3G14395	4.1081	4.98024e-67	unknown protein; Has 4 Blast hits to 4 proteins in 2 species: Archae - 0; Bacteria - 0; Metazoa - 0; Fungi - 0; Plants - 4; Viruses - 0; Other Eukaryotes - 0 (source: NCBI BLink).
AT1G27670	4.04652	5.0301e-15	unknown protein; BEST Arabidopsis thaliana protein match is: unknown protein (TAIR:AT1G75360.1); Has 35 Blast hits to 35 proteins in 6 species: Archae - 0; Bacteria - 0; Metazoa - 0; Fungi - 0; Plants - 35; Viruses - 0; Other Eukaryotes - 0 (source: NCBI BLink).
AT1G19410	3.86055	2.3921e-05	FBD / Leucine Rich Repeat domains containing protein
AT1G13448	3.84455	1.62824e-10	other RNA
AT4G26255	3.78303	2.10095e-150	other RNA
AT1G49500	3.68501	3.9291e-12	unknown protein; FUNCTIONS IN: molecular_function unknown; INVOLVED IN: biological_process unknown; LOCATED IN: endomembrane system; EXPRESSED IN: 19 plant structures; EXPRESSED DURING: 10 growth stages; BEST Arabidopsis thaliana protein match is: unknown protein (TAIR:AT3G19030.1); Has 24 Blast hits to 24 proteins in 2 species: Archae - 0; Bacteria - 0; Metazoa - 0; Fungi - 0; Plants - 24; Virus…
AT2G44383	3.63244	0.0417774	Pseudogene of AT2G44400; DC1 domain-containing protein
AT1G56010	3.62773	4.29784e-28	NAC domain containing protein 1
AT1G69140	3.62597	0.000603186	pseudogene, hypothetical protein
AT1G70720	3.6125	7.4479e-16	Plant invertase/pectin methylesterase inhibitor superfamily protein
AT1G08833	3.56068	2.59276e-14	no_annotation_available
AT5G53710	3.5423	4.19037e-16	unknown protein; FUNCTIONS IN: molecular_function unknown; INVOLVED IN: biological_process unknown; LOCATED IN: endomembrane system; EXPRESSED IN: 8 plant structures; EXPRESSED DURING: 4 anthesis, C globular stage, petal differentiation and expansion stage; Has 30201 Blast hits to 17322 proteins in 780 species: Archae - 12; Bacteria - 1396; Metazoa - 17338; Fungi - 3422; Plants - 5037; Viruses - …
AT4G25010	3.5395	2.35299e-15	Nodulin MtN3 family protein
AT5G02230	3.41001	4.11904e-126	Haloacid dehalogenase-like hydrolase (HAD) superfamily protein
AT4G35783	3.40214	0.0191946	ROTUNDIFOLIA like 6
AT1G28570	3.38908	4.54211e-73	SGNH hydrolase-type esterase superfamily protein
AT3G13672	3.34824	2.02969e-10	TRAF-like superfamily protein
AT2G35950	3.31663	1.40422e-46	embryo sac development arrest 12
AT1G52690	3.30079	2.39042e-27	Late embryogenesis abundant protein (LEA) family protein
AT4G30740	3.26735	0.000104073	unknown protein; FUNCTIONS IN: molecular_function unknown; INVOLVED IN: biological_process unknown; LOCATED IN: chloroplast; BEST Arabidopsis thaliana protein match is: Family of unknown function (DUF566) (TAIR:AT4G30710.1); Has 43 Blast hits to 43 proteins in 9 species: Archae - 0; Bacteria - 0; Metazoa - 0; Fungi - 0; Plants - 43; Viruses - 0; Other Eukaryotes - 0 (source: NCBI BLink).
AT1G16850	3.22457	5.63991e-16	unknown protein; FUNCTIONS IN: molecular_function unknown; INVOLVED IN: response to salt stress; LOCATED IN: endomembrane system; EXPRESSED IN: leaf apex, leaf whorl, male gametophyte, flower, leaf; EXPRESSED DURING: LP.06 six leaves visible, LP.04 four leaves visible, LP.10 ten leaves visible, petal differentiation and expansion stage, LP.08 eight leaves visible; BEST Arabidopsis thaliana protei…
AT5G53370	3.21934	2.77396e-65	pectin methylesterase PCR fragment F
AT5G18860	3.17289	5.24306e-50	inosine-uridine preferring nucleoside hydrolase family protein
AT5G40800	3.14604	0.00020188	unknown protein; BEST Arabidopsis thaliana protein match is: unknown protein (TAIR:AT3G27250.1); Has 1807 Blast hits to 1807 proteins in 277 species: Archae - 0; Bacteria - 0; Metazoa - 736; Fungi - 347; Plants - 385; Viruses - 0; Other Eukaryotes - 339 (source: NCBI BLink).
AT1G69260	3.14588	4.51648e-41	ABI five binding protein
AT1G36580	3.13178	6.18015e-06	BEST Arabidopsis thaliana protein match is: short-chain dehydrogenase-reductase B (TAIR:AT3G12800.1); Has 109 Blast hits to 109 proteins in 14 species: Archae - 0; Bacteria - 0; Metazoa - 0; Fungi - 0; Plants - 107; Viruses - 0; Other Eukaryotes - 2 (source: NCBI BLink).
AT2G16367	3.12444	0.045406	Encodes a defensin-like (DEFL) family protein.
AT5G65130	3.05902	7.44053e-14	Integrase-type DNA-binding superfamily protein
AT3G28270	3.00559	2.21365e-05	Protein of unknown function (DUF677)
AT5G37550	3.00533	0.00314669	unknown protein; BEST Arabidopsis thaliana protein match is: unknown protein (TAIR:AT1G66190.1); Has 1807 Blast hits to 1807 proteins in 277 species: Archae - 0; Bacteria - 0; Metazoa - 736; Fungi - 347; Plants - 385; Viruses - 0; Other Eukaryotes - 339 (source: NCBI BLink).
AT1G17700	3.00417	2.38149e-10	prenylated RAB acceptor 1.F1
AT1G07985	2.98667	1.52201e-07	Expressed protein
AT3G50120	2.98534	8.09576e-05	Plant protein of unknown function (DUF247)
AT1G72110	2.94528	2.24519e-14	O-acyltransferase (WSD1-like) family protein
AT4G30180	2.94403	2.25929e-48	sequence-specific DNA binding transcription factors;transcription regulators
AT2G37830	2.88804	0.0436377	pseudogene, glycine-rich protein
AT5G15960	2.8741	4.25576e-91	stress-responsive protein (KIN1) / stress-induced protein (KIN1)
AT4G34970	2.86514	4.67285e-10	actin depolymerizing factor 9
AT1G01900	2.8603	1.02221e-24	subtilase family protein
AT4G26530	2.84531	1.77943e-22	Aldolase superfamily protein
AT1G78970	2.82336	9.87452e-82	lupeol synthase 1
AT1G23090	2.82232	3.54672e-82	sulfate transporter 91
AT5G24160	2.81643	3.4218e-07	squalene monoxygenase 6
AT4G37800	2.81579	3.81379e-26	xyloglucan endotransglucosylase/hydrolase 7
AT5G24155	2.78203	6.86021e-12	FAD/NAD(P)-binding oxidoreductase family protein
AT1G80090	2.7759	0.000199316	Cystathionine beta-synthase (CBS) family protein
AT3G04070	2.77036	0.0027303	NAC domain containing protein 47
AT5G59310	2.76461	1.09306e-19	lipid transfer protein 4
AT3G13130	2.68897	1.03268e-05	unknown protein; FUNCTIONS IN: molecular_function unknown; INVOLVED IN: biological_process unknown; LOCATED IN: endomembrane system; EXPRESSED IN: male gametophyte; Has 140 Blast hits to 132 proteins in 41 species: Archae - 2; Bacteria - 4; Metazoa - 29; Fungi - 20; Plants - 51; Viruses - 0; Other Eukaryotes - 34 (source: NCBI BLink).
AT5G09440	2.65891	2.00759e-78	EXORDIUM like 4
AT5G66110	2.65625	3.03361e-05	Heavy metal transport/detoxification superfamily protein
AT1G73680	2.64378	4.35837e-40	alpha dioxygenase
AT2G20570	2.6419	4.97766e-49	GBF's pro-rich region-interacting factor 1
AT4G06534	2.63496	0.00142214	unknown protein; FUNCTIONS IN: molecular_function unknown; INVOLVED IN: biological_process unknown; LOCATED IN: endomembrane system; Has 22 Blast hits to 22 proteins in 8 species: Archae - 0; Bacteria - 0; Metazoa - 0; Fungi - 0; Plants - 22; Viruses - 0; Other Eukaryotes - 0 (source: NCBI BLink).
AT3G61920	2.62842	5.5115e-27	unknown protein; FUNCTIONS IN: molecular_function unknown; INVOLVED IN: N-terminal protein myristoylation; LOCATED IN: cellular_component unknown; EXPRESSED IN: shoot, hypocotyl, root, egg cell; BEST Arabidopsis thaliana protein match is: unknown protein (TAIR:AT1G64700.1); Has 77 Blast hits to 77 proteins in 8 species: Archae - 0; Bacteria - 0; Metazoa - 0; Fungi - 0; Plants - 77; Viruses - 0; O…
AT5G52310	2.61839	1.20749e-83	low-temperature-responsive protein 78 (LTI78) / desiccation-responsive protein 29A (RD29A)
AT5G39610	2.58059	2.75225e-13	NAC domain containing protein 6
AT5G39090	2.57295	1.40252e-14	HXXXD-type acyl-transferase family protein
AT3G26460	2.56045	0.000580484	Polyketide cyclase/dehydrase and lipid transport superfamily protein
AT2G35700	2.54151	0.000582491	ERF family protein 38
AT1G75780	2.54144	1.05865e-30	tubulin beta-1 chain
AT3G55290	2.45531	2.37862e-22	NAD(P)-binding Rossmann-fold superfamily protein
AT1G28580	2.45155	1.70682e-44	GDSL-like Lipase/Acylhydrolase superfamily protein
AT3G29410	2.44993	1.321e-33	Terpenoid cyclases/Protein prenyltransferases superfamily protein
AT1G22370	2.44874	6.31611e-16	UDP-glucosyl transferase 85A5
AT1G65490	2.44758	0.00010459	unknown protein; FUNCTIONS IN: molecular_function unknown; INVOLVED IN: biological_process unknown; LOCATED IN: endomembrane system; EXPRESSED IN: 22 plant structures; EXPRESSED DURING: 13 growth stages; BEST Arabidopsis thaliana protein match is: unknown protein (TAIR:AT1G65486.1); Has 23 Blast hits to 23 proteins in 2 species: Archae - 0; Bacteria - 0; Metazoa - 0; Fungi - 0; Plants - 23; Virus…
AT3G62410	2.4459	3.70377e-15	CP12 domain-containing protein 2
AT1G17030	2.42415	2.01223e-07	unknown protein; FUNCTIONS IN: molecular_function unknown; INVOLVED IN: biological_process unknown; LOCATED IN: endomembrane system; BEST Arabidopsis thaliana protein match is: unknown protein (TAIR:AT2G47010.2); Has 70 Blast hits to 70 proteins in 13 species: Archae - 0; Bacteria - 0; Metazoa - 0; Fungi - 0; Plants - 69; Viruses - 0; Other Eukaryotes - 1 (source: NCBI BLink).
AT5G59320	2.39843	1.71504e-46	lipid transfer protein 3
AT4G02330	2.39768	6.49928e-29	Plant invertase/pectin methylesterase inhibitor superfamily
AT2G38530	2.39008	6.56377e-51	lipid transfer protein 2
AT4G34000	2.3596	4.06249e-50	abscisic acid responsive elements-binding factor 3
AT3G03341	2.35219	0.00409122	unknown protein; Has 30201 Blast hits to 17322 proteins in 780 species: Archae - 12; Bacteria - 1396; Metazoa - 17338; Fungi - 3422; Plants - 5037; Viruses - 0; Other Eukaryotes - 2996 (source: NCBI BLink).
AT5G66400	2.34687	4.05817e-05	Dehydrin family protein
AT3G57010	2.33244	2.48196e-27	Calcium-dependent phosphotriesterase superfamily protein
AT3G14067	2.31318	2.17881e-41	Subtilase family protein
AT1G51090	2.31151	5.79936e-15	Heavy metal transport/detoxification superfamily protein
AT2G41870	2.29124	2.50315e-12	Remorin family protein
AT2G25130	2.27606	3.10666e-07	ARM repeat superfamily protein
AT2G34490	2.27505	8.75312e-37	cytochrome P450, family 710, subfamily A, polypeptide 2
AT1G22990	2.27014	7.34399e-05	Heavy metal transport/detoxification superfamily protein
AT4G29140	2.26273	3.22994e-32	MATE efflux family protein
AT4G14270	2.25399	5.76134e-95	Protein containing PAM2 motif which mediates interaction with the PABC domain of polyadenyl binding proteins.
AT1G68600	2.24659	6.31156e-36	Aluminium activated malate transporter family protein
AT1G78090	2.24003	7.5692e-07	trehalose-6-phosphate phosphatase
AT1G29670	2.23642	1.3781e-31	GDSL-like Lipase/Acylhydrolase superfamily protein
AT2G40610	2.22864	1.24881e-17	expansin A8
AT4G39320	2.22833	1.39194e-09	microtubule-associated protein-related
AT1G18810	2.22373	7.01244e-10	phytochrome kinase substrate-related
AT1G78450	2.22287	0.000173612	SOUL heme-binding family protein
AT2G47750	2.22049	9.95188e-27	putative indole-3-acetic acid-amido synthetase GH3.9
AT3G55500	2.20916	0.00023861	expansin A16
AT1G64170	2.16936	1.17117e-22	cation/H+ exchanger 16
AT1G20700	2.16429	4.62309e-07	WUSCHEL related homeobox 14
AT3G21870	2.16401	0.00961016	cyclin p2;1
AT4G25760	2.1586	1.09949e-27	glutamine dumper 2
AT5G66780	2.15689	0.000747461	unknown protein; Has 1807 Blast hits to 1807 proteins in 277 species: Archae - 0; Bacteria - 0; Metazoa - 736; Fungi - 347; Plants - 385; Viruses - 0; Other Eukaryotes - 339 (source: NCBI BLink).
AT4G08570	2.15423	0.000146545	Heavy metal transport/detoxification superfamily protein
AT2G32530	2.15053	9.00712e-21	cellulose synthase-like B3
AT5G64260	2.14829	1.5467e-12	EXORDIUM like 2
AT4G08840	2.13925	5.88307e-12	pumilio 11
AT2G34430	2.13829	9.23966e-13	light-harvesting chlorophyll-protein complex II subunit B1
AT2G16895	2.10936	6.24208e-09	pseudogene, similar to unnamed protein product, blastp match of 40% identity and 5.7e-21 P-value to GP
AT4G30250	2.1075	2.74582e-84	P-loop containing nucleoside triphosphate hydrolases superfamily protein
AT2G33380	2.10229	2.98766e-52	Caleosin-related family protein
AT3G16540	2.09026	0.000216771	DegP protease 11
AT2G41312	2.09001	1.53536e-05	other RNA
AT1G78460	2.07874	4.85164e-15	SOUL heme-binding family protein
AT1G47960	2.06193	0.000117161	cell wall / vacuolar inhibitor of fructosidase 1
AT1G62540	2.05107	5.86755e-58	flavin-monooxygenase glucosinolate S-oxygenase 2
AT1G14780	2.04683	0.000283793	MAC/Perforin domain-containing protein
AT5G39080	2.03801	0.00211916	HXXXD-type acyl-transferase family protein
AT5G03840	2.02214	5.55977e-19	PEBP (phosphatidylethanolamine-binding protein) family protein
AT2G46680	2.01832	2.50822e-21	homeobox 7
AT3G30460	2.01629	3.35683e-05	RING/U-box superfamily protein
AT5G44050	1.98272	0.00244741	MATE efflux family protein
AT3G56275	1.97764	4.22448e-07	pseudogene of unknown protein
AT3G44220	1.9771	1.01528e-16	Late embryogenesis abundant (LEA) hydroxyproline-rich glycoprotein family
AT4G39480	1.965	6.3438e-41	cytochrome P450, family 96, subfamily A, polypeptide 9
AT5G14330	1.96395	0.00850105	unknown protein; Has 8 Blast hits to 8 proteins in 2 species: Archae - 0; Bacteria - 0; Metazoa - 0; Fungi - 0; Plants - 8; Viruses - 0; Other Eukaryotes - 0 (source: NCBI BLink).
AT5G38420	1.95134	7.27549e-20	Ribulose bisphosphate carboxylase (small chain) family protein
AT2G42900	1.95052	0.00076829	Plant basic secretory protein (BSP) family protein
AT4G24010	1.93391	0.000130283	cellulose synthase like G1
AT1G78070	1.92636	4.97745e-10	Transducin/WD40 repeat-like superfamily protein
AT1G29395	1.92224	4.20942e-20	COLD REGULATED 314 INNER MEMBRANE 1
AT5G25110	1.91791	0.00356306	CBL-interacting protein kinase 25
AT3G26740	1.89953	1.67675e-92	CCR-like
AT2G39710	1.89544	8.71125e-15	Eukaryotic aspartyl protease family protein
AT5G23660	1.88768	5.72798e-16	homolog of Medicago truncatula MTN3
AT1G11260	1.88186	7.17931e-38	sugar transporter 1
AT4G23240	1.86385	7.51333e-09	cysteine-rich RLK (RECEPTOR-like protein kinase) 16
AT4G34480	1.8557	1.97981e-26	O-Glycosyl hydrolases family 17 protein
AT1G08980	1.84706	1.95263e-31	amidase 1
AT1G35720	1.84335	4.22226e-38	annexin 1
AT5G07460	1.83599	1.33689e-17	peptidemethionine sulfoxide reductase 2
AT5G20670	1.83275	6.68775e-07	Protein of unknown function (DUF1677)
AT1G14150	1.82954	2.05061e-05	PsbQ-like 2
AT2G42540	1.82694	2.88012e-42	cold-regulated 15a
AT1G19565	1.82662	0.00168263	no_annotation_available
AT5G14360	1.82513	0.00146853	Ubiquitin-like superfamily protein
AT3G53420	1.81935	1.18986e-31	plasma membrane intrinsic protein 2A
AT3G09540	1.81502	1.25474e-23	Pectin lyase-like superfamily protein
AT5G04000	1.81158	0.0323613	unknown protein; FUNCTIONS IN: molecular_function unknown; INVOLVED IN: biological_process unknown; LOCATED IN: cellular_component unknown; EXPRESSED IN: inflorescence meristem, hypocotyl.
AT3G02480	1.8029	1.15432e-12	Late embryogenesis abundant protein (LEA) family protein
AT2G22920	1.79369	1.7401e-13	serine carboxypeptidase-like 12
AT5G57480	1.7925	7.0042e-08	P-loop containing nucleoside triphosphate hydrolases superfamily protein
AT5G59220	1.78315	1.88739e-20	highly ABA-induced PP2C gene 1
AT5G41900	1.77907	8.87711e-07	alpha/beta-Hydrolases superfamily protein
AT2G35150	1.7738	2.69086e-08	EXORDIUM like 1
AT4G19170	1.76684	2.73738e-08	nine-cis-epoxycarotenoid dioxygenase 4
AT2G26170	1.75806	3.45208e-31	cytochrome P450, family 711, subfamily A, polypeptide 1
AT5G47610	1.75009	4.87425e-05	RING/U-box superfamily protein
AT5G24150	1.74881	9.63598e-17	FAD/NAD(P)-binding oxidoreductase family protein
AT4G17280	1.74458	5.15139e-13	Auxin-responsive family protein
AT4G24780	1.73745	3.14236e-39	Pectin lyase-like superfamily protein
AT3G01080	1.7077	4.51584e-05	WRKY DNA-binding protein 58
AT4G11320	1.70432	3.45858e-42	Papain family cysteine protease
AT4G03330	1.70016	1.69961e-09	syntaxin of plants 123
AT2G28500	1.68324	2.28724e-25	LOB domain-containing protein 11
AT1G69490	1.67686	3.39106e-12	NAC-like, activated by AP3/PI
AT1G08890	1.67469	4.95928e-09	Major facilitator superfamily protein
AT3G22400	1.67444	4.26224e-18	PLAT/LH2 domain-containing lipoxygenase family protein
AT1G48820	1.67298	2.34062e-07	Terpenoid cyclases/Protein prenyltransferases superfamily protein
AT1G28230	1.65794	7.71384e-19	purine permease 1
AT5G14740	1.65747	0.000498822	carbonic anhydrase 2
AT5G43150	1.65526	1.7465e-10	unknown protein; FUNCTIONS IN: molecular_function unknown; INVOLVED IN: biological_process unknown; LOCATED IN: mitochondrion; EXPRESSED IN: 22 plant structures; EXPRESSED DURING: 13 growth stages; Has 1807 Blast hits to 1807 proteins in 277 species: Archae - 0; Bacteria - 0; Metazoa - 736; Fungi - 347; Plants - 385; Viruses - 0; Other Eukaryotes - 339 (source: NCBI BLink).
AT4G34230	1.65441	1.31317e-20	cinnamyl alcohol dehydrogenase 5
AT1G78680	1.65217	4.64427e-44	gamma-glutamyl hydrolase 2
AT4G14930	1.64499	1.32315e-53	Survival protein SurE-like phosphatase/nucleotidase
AT1G05420	1.63665	1.34319e-15	ovate family protein 12
AT4G09820	1.63379	0.000104627	basic helix-loop-helix (bHLH) DNA-binding superfamily protein
AT1G45249	1.63373	2.64242e-34	abscisic acid responsive elements-binding factor 2
AT3G48510	1.63317	0.00708421	unknown protein; BEST Arabidopsis thaliana protein match is: unknown protein (TAIR:AT5G63350.1); Has 98 Blast hits to 98 proteins in 11 species: Archae - 0; Bacteria - 0; Metazoa - 0; Fungi - 0; Plants - 98; Viruses - 0; Other Eukaryotes - 0 (source: NCBI BLink).
AT3G56080	1.63266	7.96058e-08	S-adenosyl-L-methionine-dependent methyltransferases superfamily protein
AT5G12250	1.62482	2.85631e-32	beta-6 tubulin
AT5G58670	1.62184	7.5298e-12	phospholipase C1
AT1G76240	1.61685	2.50891e-05	Arabidopsis protein of unknown function (DUF241)
AT1G13700	1.6146	1.60983e-13	6-phosphogluconolactonase 1
AT4G32460	1.61399	5.21399e-38	Protein of unknown function, DUF642
AT5G11590	1.6103	4.56342e-09	Integrase-type DNA-binding superfamily protein
AT3G51400	1.59478	0.00522188	Arabidopsis protein of unknown function (DUF241)
AT4G28240	1.59029	3.41029e-26	Wound-responsive family protein
AT4G28530	1.58767	0.0132514	NAC domain containing protein 74
AT1G78440	1.58667	5.7789e-33	Arabidopsis thaliana gibberellin 2-oxidase 1
AT1G14700	1.58468	3.76146e-14	purple acid phosphatase 3
AT1G68470	1.58465	3.33277e-06	Exostosin family protein
AT2G38010	1.58415	4.85472e-17	Neutral/alkaline non-lysosomal ceramidase
AT3G05800	1.57125	6.65483e-17	AtBS1(activation-tagged BRI1 suppressor 1)-interacting factor 1
AT1G20440	1.56568	6.71743e-27	cold-regulated 47
AT3G54830	1.56479	0.00254861	Transmembrane amino acid transporter family protein
AT2G43440	1.55728	0.00446371	F-box and associated interaction domains-containing protein
AT2G44740	1.55481	1.28453e-10	cyclin p4;1
AT2G16890	1.55121	8.5512e-16	UDP-Glycosyltransferase superfamily protein
AT2G38760	1.5511	1.34229e-10	annexin 3
AT4G01060	1.54944	2.71077e-06	CAPRICE-like MYB3
AT5G18130	1.54933	3.21354e-10	unknown protein; BEST Arabidopsis thaliana protein match is: unknown protein (TAIR:AT3G03870.2); Has 1807 Blast hits to 1807 proteins in 277 species: Archae - 0; Bacteria - 0; Metazoa - 736; Fungi - 347; Plants - 385; Viruses - 0; Other Eukaryotes - 339 (source: NCBI BLink).
AT3G23810	1.54771	3.26451e-56	S-adenosyl-l-homocysteine (SAH) hydrolase 2
AT5G25610	1.54298	7.24045e-25	BURP domain-containing protein
AT2G13360	1.54084	1.35294e-19	alanine:glyoxylate aminotransferase
AT4G29905	1.53714	0.00117247	unknown protein; BEST Arabidopsis thaliana protein match is: unknown protein (TAIR:AT5G57123.1); Has 73 Blast hits to 73 proteins in 13 species: Archae - 0; Bacteria - 0; Metazoa - 0; Fungi - 0; Plants - 73; Viruses - 0; Other Eukaryotes - 0 (source: NCBI BLink).
AT2G47780	1.53345	0.000263561	Rubber elongation factor protein (REF)
AT5G40730	1.52572	0.00191465	arabinogalactan protein 24
AT3G57540	1.52071	0.0420988	Remorin family protein
AT2G35760	1.51876	1.19012e-09	Uncharacterised protein family (UPF0497)
AT5G15970	1.51785	4.36215e-76	stress-responsive protein (KIN2) / stress-induced protein (KIN2) / cold-responsive protein (COR6.6) / cold-regulated protein (COR6.6)
AT2G42530	1.51482	4.15413e-06	cold regulated 15b
AT3G62740	1.51227	2.48531e-07	beta glucosidase 7
AT5G37980	1.5115	0.000567646	Zinc-binding dehydrogenase family protein
AT4G27410	1.5106	8.86086e-07	NAC (No Apical Meristem) domain transcriptional regulator superfamily protein
AT5G65040	1.51054	3.5634e-10	Protein of unknown function (DUF581)
AT1G80760	1.50916	0.00053204	NOD26-like intrinsic protein 6;1
AT1G70640	1.50702	2.10987e-07	octicosapeptide/Phox/Bem1p (PB1) domain-containing protein
AT2G26695	1.50536	3.63123e-07	Ran BP2/NZF zinc finger-like superfamily protein
AT3G61430	1.49915	1.97139e-27	plasma membrane intrinsic protein 1A
AT3G07870	1.49876	5.63232e-05	F-box and associated interaction domains-containing protein
AT1G50590	1.49601	7.6709e-06	RmlC-like cupins superfamily protein
AT3G55940	1.49021	0.0150496	Phosphoinositide-specific phospholipase C family protein
AT1G13130	1.48218	0.000338037	Cellulase (glycosyl hydrolase family 5) protein
AT4G33980	1.47815	1.30759e-14	FUNCTIONS IN: molecular_function unknown; INVOLVED IN: response to karrikin; LOCATED IN: cellular_component unknown; EXPRESSED IN: 24 plant structures; EXPRESSED DURING: 15 growth stages; BEST Arabidopsis thaliana protein match is: cold regulated gene 27 (TAIR:AT5G42900.3).
AT1G30760	1.47735	0.00262997	FAD-binding Berberine family protein
AT3G23430	1.47588	0.00195751	phosphate 1
AT4G25480	1.4753	7.4302e-12	dehydration response element B1A
AT1G11210	1.47322	5.73829e-13	Protein of unknown function (DUF761)
AT1G68010	1.46783	4.10871e-17	hydroxypyruvate reductase
AT1G01250	1.46623	1.70043e-06	Integrase-type DNA-binding superfamily protein
AT5G59990	1.46623	1.22109e-08	CCT motif family protein
AT4G15960	1.46334	6.31188e-09	alpha/beta-Hydrolases superfamily protein
AT3G21770	1.46075	2.75456e-22	Peroxidase superfamily protein
AT4G38340	1.45637	0.000455677	Plant regulator RWP-RK family protein
AT1G24735	1.45594	0.00905804	S-adenosyl-L-methionine-dependent methyltransferases superfamily protein
AT3G28070	1.45151	1.76338e-11	nodulin MtN21 /EamA-like transporter family protein
AT1G26560	1.44843	1.0974e-27	beta glucosidase 40
AT1G70430	1.44523	1.67655e-05	Protein kinase superfamily protein
AT5G51950	1.4417	1.26531e-06	Glucose-methanol-choline (GMC) oxidoreductase family protein
AT5G03210	1.43676	0.000261895	unknown protein; FUNCTIONS IN: molecular_function unknown; INVOLVED IN: biological_process unknown; LOCATED IN: endomembrane system; EXPRESSED IN: 11 plant structures; EXPRESSED DURING: 7 growth stages; Has 6 Blast hits to 6 proteins in 2 species: Archae - 0; Bacteria - 0; Metazoa - 0; Fungi - 0; Plants - 6; Viruses - 0; Other Eukaryotes - 0 (source: NCBI BLink).
AT3G20075	1.43663	2.4532e-06	a pseudogene with cytochrome P450 domain
AT5G09430	1.43559	0.00198669	alpha/beta-Hydrolases superfamily protein
AT2G19810	1.43431	9.90332e-29	CCCH-type zinc finger family protein
AT2G19650	1.43347	0.000199791	Cysteine/Histidine-rich C1 domain family protein
AT5G47330	1.42925	8.73674e-07	alpha/beta-Hydrolases superfamily protein
AT3G18000	1.42097	1.10856e-49	S-adenosyl-L-methionine-dependent methyltransferases superfamily protein
AT3G61490	1.41899	7.00925e-19	Pectin lyase-like superfamily protein
AT2G47800	1.41713	2.07485e-18	multidrug resistance-associated protein 4
AT3G47380	1.41449	0.0441415	Plant invertase/pectin methylesterase inhibitor superfamily protein
AT1G22330	1.4122	9.14757e-12	RNA-binding (RRM/RBD/RNP motifs) family protein
AT1G25440	1.40708	6.82771e-20	B-box type zinc finger protein with CCT domain
AT5G64870	1.40559	6.38142e-07	SPFH/Band 7/PHB domain-containing membrane-associated protein family
AT3G17110	1.40514	0.0375947	pseudogene, glycine-rich protein
AT2G16750	1.40314	0.0220357	Protein kinase protein with adenine nucleotide alpha hydrolases-like domain
AT3G21230	1.39512	0.000167502	4-coumarate:CoA ligase 5
AT2G34850	1.39469	4.47387e-12	NAD(P)-binding Rossmann-fold superfamily protein
AT2G39800	1.38775	2.71779e-26	delta1-pyrroline-5-carboxylate synthase 1
AT4G39700	1.38165	0.0448504	Heavy metal transport/detoxification superfamily protein
AT5G17700	1.37902	3.26305e-21	MATE efflux family protein
AT5G47370	1.3774	5.10151e-26	Homeobox-leucine zipper protein 4 (HB-4) / HD-ZIP protein
AT3G01500	1.37479	2.55412e-12	carbonic anhydrase 1
AT3G09390	1.37348	1.18126e-30	metallothionein 2A
AT1G67750	1.37136	1.70354e-25	Pectate lyase family protein
AT4G22130	1.36908	2.03109e-28	STRUBBELIG-receptor family 8
AT5G24105	1.36672	3.06026e-05	arabinogalactan protein 41
AT1G75460	1.36429	2.64733e-05	ATP-dependent protease La (LON) domain protein
AT4G39190	1.36345	3.41086e-09	unknown protein; BEST Arabidopsis thaliana protein match is: unknown protein (TAIR:AT2G21560.1); Has 5536 Blast hits to 3562 proteins in 401 species: Archae - 12; Bacteria - 497; Metazoa - 1363; Fungi - 374; Plants - 149; Viruses - 22; Other Eukaryotes - 3119 (source: NCBI BLink).
AT4G21650	1.36186	1.71447e-25	Subtilase family protein
AT1G58420	1.36126	0.0178982	Uncharacterised conserved protein UCP031279
AT1G49450	1.3611	1.52817e-16	Transducin/WD40 repeat-like superfamily protein
AT5G48900	1.36101	8.9656e-17	Pectin lyase-like superfamily protein
AT1G69870	1.35908	2.91859e-22	nitrate transporter 1.7
AT1G29720	1.35354	0.000153344	Leucine-rich repeat transmembrane protein kinase
AT3G63060	1.34895	2.10566e-05	EID1-like 3
AT1G29050	1.34886	6.84097e-08	TRICHOME BIREFRINGENCE-LIKE 38
AT5G02140	1.34676	0.00401989	Pathogenesis-related thaumatin superfamily protein
AT5G53660	1.34674	8.20514e-35	growth-regulating factor 7
AT3G49210	1.34494	0.000305355	O-acyltransferase (WSD1-like) family protein
AT3G63470	1.34431	0.00342475	serine carboxypeptidase-like 40
AT2G37460	1.33522	0.00456761	nodulin MtN21 /EamA-like transporter family protein
AT5G65730	1.33216	1.6859e-12	xyloglucan endotransglucosylase/hydrolase 6
AT2G32540	1.32999	9.06906e-05	cellulose synthase-like B4
AT4G38400	1.32864	2.3978e-06	expansin-like A2
AT3G20810	1.32559	0.000260809	2-oxoglutarate (2OG) and Fe(II)-dependent oxygenase superfamily protein
AT4G00870	1.32051	2.33967e-38	basic helix-loop-helix (bHLH) DNA-binding superfamily protein
AT5G40890	1.32038	2.87485e-16	chloride channel A
AT2G46640	1.31955	0.00158772	unknown protein; FUNCTIONS IN: molecular_function unknown; INVOLVED IN: biological_process unknown; LOCATED IN: cellular_component unknown; EXPRESSED IN: 20 plant structures; EXPRESSED DURING: 11 growth stages.
AT5G03260	1.31816	1.08494e-05	laccase 11
AT1G19540	1.31068	3.81669e-05	NmrA-like negative transcriptional regulator family protein
AT1G35910	1.30932	0.0046341	Haloacid dehalogenase-like hydrolase (HAD) superfamily protein
AT3G47400	1.30454	1.43017e-05	Plant invertase/pectin methylesterase inhibitor superfamily
AT5G21100	1.30113	1.16257e-22	Plant L-ascorbate oxidase
AT4G09760	1.29113	2.01887e-20	Protein kinase superfamily protein
AT5G62630	1.29043	1.74659e-17	hipl2 protein precursor
AT2G29710	1.28662	4.32227e-05	UDP-Glycosyltransferase superfamily protein
AT1G11600	1.28634	1.4074e-19	cytochrome P450, family 77, subfamily B, polypeptide 1
AT5G24910	1.28385	2.25724e-19	cytochrome P450, family 714, subfamily A, polypeptide 1
AT2G21560	1.28374	7.17699e-06	unknown protein; BEST Arabidopsis thaliana protein match is: unknown protein (TAIR:AT4G39190.1); Has 3685 Blast hits to 2305 proteins in 270 species: Archae - 0; Bacteria - 156; Metazoa - 1145; Fungi - 322; Plants - 177; Viruses - 6; Other Eukaryotes - 1879 (source: NCBI BLink).
AT1G19330	1.28226	3.64155e-25	unknown protein; FUNCTIONS IN: molecular_function unknown; INVOLVED IN: biological_process unknown; LOCATED IN: cellular_component unknown; EXPRESSED IN: 22 plant structures; EXPRESSED DURING: 13 growth stages; BEST Arabidopsis thaliana protein match is: unknown protein (TAIR:AT1G75060.1).
AT2G21830	1.2811	5.66039e-05	Cysteine/Histidine-rich C1 domain family protein
AT4G17340	1.28007	0.00138381	tonoplast intrinsic protein 2;2
AT5G42860	1.27882	8.52187e-05	unknown protein; FUNCTIONS IN: molecular_function unknown; INVOLVED IN: biological_process unknown; LOCATED IN: plasma membrane; EXPRESSED IN: 19 plant structures; EXPRESSED DURING: 11 growth stages; BEST Arabidopsis thaliana protein match is: unknown protein (TAIR:AT1G45688.1); Has 1807 Blast hits to 1807 proteins in 277 species: Archae - 0; Bacteria - 0; Metazoa - 736; Fungi - 347; Plants - 385…
AT1G12240	1.27786	9.43175e-12	Glycosyl hydrolases family 32 protein
AT1G07187	1.27703	0.0133274	no_annotation_available
AT2G36080	1.27596	3.01124e-06	AP2/B3-like transcriptional factor family protein
AT3G45970	1.27511	0.00856237	expansin-like A1
AT1G01570	1.27481	9.34125e-05	Protein of unknown function (DUF604)
AT1G15550	1.27145	0.000992135	gibberellin 3-oxidase 1
AT2G35300	1.2706	0.00223684	Late embryogenesis abundant protein, group 1 protein
AT3G21080	1.27057	0.0402801	ABC transporter-related
AT3G19480	1.26692	1.20245e-05	D-3-phosphoglycerate dehydrogenase
AT3G18490	1.26392	2.82418e-25	Eukaryotic aspartyl protease family protein
AT5G49070	1.26389	0.0453867	3-ketoacyl-CoA synthase 21
AT5G37260	1.25364	8.4271e-05	Homeodomain-like superfamily protein
AT3G13720	1.25132	1.73603e-12	PRA1 (Prenylated rab acceptor) family protein
AT2G38750	1.2494	2.97033e-21	annexin 4
AT3G21950	1.24867	3.12218e-11	S-adenosyl-L-methionine-dependent methyltransferases superfamily protein
AT5G56490	1.24624	2.30519e-11	D-arabinono-1,4-lactone oxidase family protein
AT3G13650	1.236	3.43638e-06	Disease resistance-responsive (dirigent-like protein) family protein
AT3G53010	1.23544	0.0463282	Domain of unknown function (DUF303)
AT1G76610	1.23363	0.000470034	Protein of unknown function, DUF617
AT5G17165	1.23094	0.000680531	unknown protein; FUNCTIONS IN: molecular_function unknown; INVOLVED IN: biological_process unknown; LOCATED IN: cellular_component unknown; BEST Arabidopsis thaliana protein match is: unknown protein (TAIR:AT3G03150.1); Has 39 Blast hits to 39 proteins in 11 species: Archae - 0; Bacteria - 0; Metazoa - 0; Fungi - 0; Plants - 39; Viruses - 0; Other Eukaryotes - 0 (source: NCBI BLink).
AT3G62750	1.22888	2.45513e-22	beta glucosidase 8
AT3G50800	1.22785	5.65106e-05	unknown protein; FUNCTIONS IN: molecular_function unknown; INVOLVED IN: N-terminal protein myristoylation; LOCATED IN: cellular_component unknown; BEST Arabidopsis thaliana protein match is: unknown protein (TAIR:AT5G66580.1); Has 249 Blast hits to 249 proteins in 14 species: Archae - 0; Bacteria - 0; Metazoa - 0; Fungi - 0; Plants - 249; Viruses - 0; Other Eukaryotes - 0 (source: NCBI BLink).
AT5G58140	1.22707	1.76108e-19	phototropin 2
AT3G47340	1.22308	1.71364e-06	glutamine-dependent asparagine synthase 1
AT1G60680	1.22219	0.0199536	NAD(P)-linked oxidoreductase superfamily protein
AT4G11211	1.21816	3.35181e-23	unknown protein; Has 35333 Blast hits to 34131 proteins in 2444 species: Archae - 798; Bacteria - 22429; Metazoa - 974; Fungi - 991; Plants - 531; Viruses - 0; Other Eukaryotes - 9610 (source: NCBI BLink).
AT4G37925	1.21703	3.3385e-05	subunit NDH-M of NAD(P)H:plastoquinone dehydrogenase complex
AT3G16510	1.21609	0.00504909	Calcium-dependent lipid-binding (CaLB domain) family protein
AT3G23000	1.21566	8.68133e-20	CBL-interacting protein kinase 7
AT1G80130	1.21284	4.8399e-12	Tetratricopeptide repeat (TPR)-like superfamily protein
AT1G80050	1.20872	3.80419e-25	adenine phosphoribosyl transferase 2
AT4G39770	1.20809	0.00188424	Haloacid dehalogenase-like hydrolase (HAD) superfamily protein
AT1G68520	1.20523	1.69388e-10	B-box type zinc finger protein with CCT domain
AT2G31560	1.20303	3.10458e-12	Protein of unknown function (DUF1685)
AT4G27480	1.20159	5.71012e-06	Core-2/I-branching beta-1,6-N-acetylglucosaminyltransferase family protein
AT3G27690	1.19445	1.788e-05	photosystem II light harvesting complex gene 2.3
AT1G68570	1.19066	7.50685e-16	Major facilitator superfamily protein
AT3G19620	1.18951	0.0354362	Glycosyl hydrolase family protein
AT4G14830	1.18941	0.000212281	unknown protein; BEST Arabidopsis thaliana protein match is: unknown protein (TAIR:AT3G22530.1); Has 77 Blast hits to 77 proteins in 12 species: Archae - 0; Bacteria - 0; Metazoa - 0; Fungi - 0; Plants - 77; Viruses - 0; Other Eukaryotes - 0 (source: NCBI BLink).
AT1G62660	1.18853	9.30528e-08	Glycosyl hydrolases family 32 protein
AT4G30960	1.18779	1.68524e-21	SOS3-interacting protein 3
AT1G61170	1.18504	1.19236e-17	unknown protein; FUNCTIONS IN: molecular_function unknown; INVOLVED IN: N-terminal protein myristoylation; LOCATED IN: cellular_component unknown; EXPRESSED IN: 19 plant structures; EXPRESSED DURING: 12 growth stages; BEST Arabidopsis thaliana protein match is: unknown protein (TAIR:AT1G11125.1); Has 54 Blast hits to 54 proteins in 15 species: Archae - 0; Bacteria - 0; Metazoa - 17; Fungi - 0; Pl…
AT1G64380	1.18381	6.4813e-06	Integrase-type DNA-binding superfamily protein
AT4G23020	1.18269	0.000108633	unknown protein; FUNCTIONS IN: molecular_function unknown; INVOLVED IN: biological_process unknown; LOCATED IN: cellular_component unknown; BEST Arabidopsis thaliana protein match is: unknown protein (TAIR:AT4G11780.1).
AT1G57750	1.18056	4.21061e-28	cytochrome P450, family 96, subfamily A, polypeptide 15
AT1G21670	1.17997	3.03273e-08	LOCATED IN: cell wall, plant-type cell wall; EXPRESSED IN: 23 plant structures; EXPRESSED DURING: 14 growth stages; CONTAINS InterPro DOMAIN/s: WD40-like Beta Propeller (InterPro:IPR011659), Six-bladed beta-propeller, TolB-like (InterPro:IPR011042); BEST Arabidopsis thaliana protein match is: DPP6 N-terminal domain-like protein (TAIR:AT1G21680.1); Has 8461 Blast hits to 5060 proteins in 1257 spec…
AT4G40070	1.17579	0.0328988	RING/U-box superfamily protein
AT1G29195	1.17377	0.000194717	unknown protein; FUNCTIONS IN: molecular_function unknown; INVOLVED IN: biological_process unknown; LOCATED IN: chloroplast; EXPRESSED IN: 13 plant structures; EXPRESSED DURING: 4 anthesis, C globular stage, 4 leaf senescence stage, petal differentiation and expansion stage; BEST Arabidopsis thaliana protein match is: unknown protein (TAIR:AT2G30230.1); Has 180 Blast hits to 180 proteins in 14 sp…
AT5G67210	1.17076	0.000397243	Protein of unknown function (DUF579)
AT3G18560	1.16682	5.22474e-05	unknown protein; BEST Arabidopsis thaliana protein match is: unknown protein (TAIR:AT1G49000.1); Has 95 Blast hits to 95 proteins in 13 species: Archae - 0; Bacteria - 0; Metazoa - 0; Fungi - 0; Plants - 95; Viruses - 0; Other Eukaryotes - 0 (source: NCBI BLink).
AT3G14420	1.16566	2.25945e-10	Aldolase-type TIM barrel family protein
AT4G11050	1.16056	0.000241485	glycosyl hydrolase 9C3
AT5G17460	1.16032	2.90512e-11	unknown protein; FUNCTIONS IN: molecular_function unknown; INVOLVED IN: response to salt stress.
AT3G14415	1.1598	6.93983e-13	Aldolase-type TIM barrel family protein
AT3G26330	1.15847	3.9291e-12	cytochrome P450, family 71, subfamily B, polypeptide 37
AT5G12940	1.15756	1.9121e-06	Leucine-rich repeat (LRR) family protein
AT1G18870	1.15654	2.16106e-06	isochorismate synthase 2
AT2G29290	1.15503	0.008744	NAD(P)-binding Rossmann-fold superfamily protein
AT2G35765	1.15394	0.0133044	unknown protein; LOCATED IN: endomembrane system; BEST Arabidopsis thaliana protein match is: unknown protein (TAIR:AT1G19500.1); Has 9 Blast hits to 9 proteins in 2 species: Archae - 0; Bacteria - 0; Metazoa - 0; Fungi - 0; Plants - 9; Viruses - 0; Other Eukaryotes - 0 (source: NCBI BLink).
AT3G56290	1.15244	0.010889	unknown protein; Has 39 Blast hits to 39 proteins in 15 species: Archae - 0; Bacteria - 0; Metazoa - 0; Fungi - 0; Plants - 39; Viruses - 0; Other Eukaryotes - 0 (source: NCBI BLink).
AT2G35960	1.14957	4.70952e-13	NDR1/HIN1-like 12
AT3G17810	1.14946	5.43789e-17	pyrimidine 1
AT2G24210	1.14748	5.82216e-07	terpene synthase 10
AT5G03230	1.14695	6.4813e-06	Protein of unknown function, DUF584
AT3G63200	1.14687	1.99237e-16	PATATIN-like protein 9
AT3G59210	1.14475	1.14209e-08	F-box/RNI-like superfamily protein
AT1G16110	1.13527	5.26864e-08	wall associated kinase-like 6
AT1G62810	1.13351	2.58434e-13	Copper amine oxidase family protein
AT4G29190	1.13263	1.37172e-11	Zinc finger C-x8-C-x5-C-x3-H type family protein
AT1G15670	1.13176	2.80227e-10	Galactose oxidase/kelch repeat superfamily protein
AT5G48490	1.12877	0.000430439	Bifunctional inhibitor/lipid-transfer protein/seed storage 2S albumin superfamily protein
AT4G14746	1.12467	0.000163282	CONTAINS InterPro DOMAIN/s: EGF-like (InterPro:IPR006210); Has 259 Blast hits to 234 proteins in 55 species: Archae - 0; Bacteria - 0; Metazoa - 184; Fungi - 0; Plants - 69; Viruses - 0; Other Eukaryotes - 6 (source: NCBI BLink).
AT3G45010	1.12414	1.4069e-09	serine carboxypeptidase-like 48
AT1G20840	1.11949	1.76e-12	tonoplast monosaccharide transporter1
AT3G56880	1.11604	7.82546e-26	VQ motif-containing protein
AT5G45730	1.11432	2.04393e-06	Cysteine/Histidine-rich C1 domain family protein
AT5G42900	1.11358	1.05307e-10	cold regulated gene 27
AT3G22200	1.1125	4.74057e-15	Pyridoxal phosphate (PLP)-dependent transferases superfamily protein
AT1G24470	1.11207	2.95524e-07	beta-ketoacyl reductase 2
AT5G52600	1.11048	4.27655e-13	myb domain protein 82
AT1G55260	1.10992	2.58434e-13	Bifunctional inhibitor/lipid-transfer protein/seed storage 2S albumin superfamily protein
AT3G50820	1.10934	2.85949e-09	photosystem II subunit O-2
AT1G72510	1.10876	3.9944e-07	Protein of unknown function (DUF1677)
AT5G39420	1.10766	2.39913e-08	CDC2C
AT1G05100	1.10582	0.00385046	mitogen-activated protein kinase kinase kinase 18
AT2G25680	1.10343	0.00350428	molybdate transporter 1
AT3G12610	1.09374	2.11749e-17	Leucine-rich repeat (LRR) family protein
AT5G58080	1.09225	0.00265239	response regulator 18
AT1G76620	1.08872	3.49783e-11	Protein of unknown function, DUF547
AT4G29150	1.08865	2.37137e-16	IQ-domain 25
AT1G51170	1.08585	5.16164e-08	Protein kinase superfamily protein
AT3G49220	1.08569	6.82771e-20	Plant invertase/pectin methylesterase inhibitor superfamily
AT4G33010	1.08401	2.74451e-12	glycine decarboxylase P-protein 1
AT4G11310	1.08336	0.00711173	Papain family cysteine protease
AT4G27030	1.08324	0.00975951	fatty acid desaturase A
AT4G39340	1.07955	0.000551205	Protein of unknown function (DUF1278)
AT5G56460	1.07778	1.71127e-10	Protein kinase superfamily protein
AT4G17090	1.07622	9.26799e-18	chloroplast beta-amylase
AT2G32990	1.07316	1.63846e-11	glycosyl hydrolase 9B8
AT1G27480	1.07307	4.74064e-09	alpha/beta-Hydrolases superfamily protein
AT5G10770	1.07253	1.50501e-06	Eukaryotic aspartyl protease family protein
AT4G08685	1.0718	9.99868e-08	Pollen Ole e 1 allergen and extensin family protein
AT5G62470	1.07067	4.95464e-12	myb domain protein 96
AT1G54040	1.07026	6.0554e-13	epithiospecifier protein
AT1G13080	1.06969	0.0105069	cytochrome P450, family 71, subfamily B, polypeptide 2
AT5G28030	1.06952	0.00281654	L-cysteine desulfhydrase 1
AT2G45820	1.06911	6.5421e-11	Remorin family protein
AT3G08940	1.06703	0.00305709	light harvesting complex photosystem II
AT4G28250	1.06562	1.05158e-14	expansin B3
AT3G62130	1.06539	8.64502e-27	Pyridoxal phosphate (PLP)-dependent transferases superfamily protein
AT2G36810	1.06286	2.24346e-23	ARM repeat superfamily protein
AT1G01120	1.06013	1.66559e-14	3-ketoacyl-CoA synthase 1
AT5G20740	1.06	1.96605e-12	Plant invertase/pectin methylesterase inhibitor superfamily protein
AT2G39050	1.05952	4.65604e-08	hydroxyproline-rich glycoprotein family protein
AT3G28080	1.05145	4.19412e-06	nodulin MtN21 /EamA-like transporter family protein
AT2G15960	1.05101	1.03849e-11	unknown protein; Has 14 Blast hits to 14 proteins in 5 species: Archae - 0; Bacteria - 0; Metazoa - 0; Fungi - 0; Plants - 14; Viruses - 0; Other Eukaryotes - 0 (source: NCBI BLink).
AT5G19740	1.05071	1.62976e-18	Peptidase M28 family protein
AT3G58790	1.04904	8.96684e-08	galacturonosyltransferase 15
AT4G16190	1.04743	4.2443e-11	Papain family cysteine protease
AT1G21680	1.04559	2.73195e-06	DPP6 N-terminal domain-like protein
AT5G57685	1.04523	3.88794e-23	glutamine dumper 3
AT5G01640	1.04449	0.0109646	prenylated RAB acceptor 1.B5
AT5G45380	1.04375	0.0247313	solute:sodium symporters;urea transmembrane transporters
AT5G10760	1.0436	0.000507409	Eukaryotic aspartyl protease family protein
AT4G23220	1.04197	0.00167104	cysteine-rich RLK (RECEPTOR-like protein kinase) 14
AT1G10380	1.04027	0.00223684	Putative membrane lipoprotein
AT1G71040	1.03778	6.90465e-13	Cupredoxin superfamily protein
AT3G54600	1.0377	5.59744e-05	Class I glutamine amidotransferase-like superfamily protein
AT2G06850	1.03598	1.54838e-20	xyloglucan endotransglucosylase/hydrolase 4
AT3G48320	1.03596	0.0389591	cytochrome P450, family 71, subfamily A, polypeptide 21
AT2G18050	1.03383	0.00605062	histone H1-3
AT1G12060	1.03203	0.00106082	BCL-2-associated athanogene 5
AT4G35270	1.0284	2.35345e-09	Plant regulator RWP-RK family protein
AT5G49120	1.0281	1.71256e-06	Protein of unknown function (DUF581)
AT1G79520	1.02786	6.41971e-06	Cation efflux family protein
AT3G11410	1.0268	3.99433e-12	protein phosphatase 2CA
AT1G11950	1.02654	6.3398e-19	Transcription factor jumonji (jmjC) domain-containing protein
AT2G20750	1.02573	0.000336032	expansin B1
AT4G32340	1.02415	7.42039e-07	Tetratricopeptide repeat (TPR)-like superfamily protein
AT4G14760	1.02252	1.17363e-14	kinase interacting (KIP1-like) family protein
AT2G38000	1.02106	8.24954e-12	chaperone protein dnaJ-related
AT2G22680	1.02035	2.98401e-09	Zinc finger (C3HC4-type RING finger) family protein
AT5G47550	1.01772	5.17519e-05	Cystatin/monellin superfamily protein
AT1G22480	1.01749	0.0357495	Cupredoxin superfamily protein
AT1G09880	1.01593	0.0241	Rhamnogalacturonate lyase family protein
AT1G55910	1.01489	3.24572e-08	zinc transporter 11 precursor
AT1G20450	1.01424	2.74451e-12	Dehydrin family protein
AT2G29660	1.01324	2.1228e-08	zinc finger (C2H2 type) family protein
AT1G15980	1.01217	1.59198e-05	NDH-dependent cyclic electron flow 1
AT5G59720	1.01131	0.000207992	heat shock protein 18.2
AT4G32800	1.01025	3.67006e-07	Integrase-type DNA-binding superfamily protein
AT3G20820	1.00978	7.55884e-13	Leucine-rich repeat (LRR) family protein
AT1G80280	1.00921	1.93209e-22	alpha/beta-Hydrolases superfamily protein
AT5G54510	1.00368	9.01664e-10	Auxin-responsive GH3 family protein
AT3G10520	-1.00137	4.38048e-08	haemoglobin 2
AT2G34355	-1.00178	0.00202705	Major facilitator superfamily protein
AT3G15770	-1.0019	0.00479569	unknown protein; BEST Arabidopsis thaliana protein match is: unknown protein (TAIR:AT5G25360.2); Has 143 Blast hits to 143 proteins in 25 species: Archae - 0; Bacteria - 0; Metazoa - 0; Fungi - 0; Plants - 136; Viruses - 0; Other Eukaryotes - 7 (source: NCBI BLink).
AT1G72280	-1.00465	0.00694825	endoplasmic reticulum oxidoreductins 1
AT3G23560	-1.00545	2.6273e-12	MATE efflux family protein
AT4G39610	-1.00562	0.0456768	Protein of unknown function, DUF617
AT1G11080	-1.00571	0.000705732	serine carboxypeptidase-like 31
AT1G75540	-1.00594	1.79333e-06	salt tolerance homolog2
AT1G62350	-1.00858	4.32156e-05	Pentatricopeptide repeat (PPR) superfamily protein
AT3G16420	-1.01009	0.0238796	PYK10-binding protein 1
AT4G17900	-1.01158	7.08696e-05	PLATZ transcription factor family protein
AT5G61320	-1.01216	0.0243928	cytochrome P450, family 89, subfamily A, polypeptide 3
AT1G76550	-1.01335	6.7634e-16	Phosphofructokinase family protein
AT4G37900	-1.01373	1.03635e-10	Protein of unknown function (duplicated DUF1399)
AT1G75335	-1.01445	0.00994832	unknown protein; FUNCTIONS IN: molecular_function unknown; INVOLVED IN: biological_process unknown; LOCATED IN: cellular_component unknown; BEST Arabidopsis thaliana protein match is: unknown protein (TAIR:AT5G60030.1); Has 30201 Blast hits to 17322 proteins in 780 species: Archae - 12; Bacteria - 1396; Metazoa - 17338; Fungi - 3422; Plants - 5037; Viruses - 0; Other Eukaryotes - 2996 (source: NC…
AT3G28160	-1.01488	2.04434e-12	transposable element gene
AT1G15870	-1.01711	1.86684e-07	Mitochondrial glycoprotein family protein
AT1G09533	-1.01775	0.00915506	no_annotation_available
AT3G09680	-1.01809	0.0371401	Ribosomal protein S12/S23 family protein
AT2G15128	-1.01992	3.10082e-05	other RNA
AT1G10990	-1.02027	0.00791704	unknown protein; Has 6 Blast hits to 6 proteins in 2 species: Archae - 0; Bacteria - 0; Metazoa - 0; Fungi - 0; Plants - 6; Viruses - 0; Other Eukaryotes - 0 (source: NCBI BLink).
AT5G45520	-1.02044	0.00837495	Leucine-rich repeat (LRR) family protein
AT3G57460	-1.02393	4.00253e-08	catalytics;metal ion binding
AT3G13380	-1.02452	2.42505e-05	BRI1-like 3
AT3G22820	-1.02549	0.001639	allergen-related
AT3G30214	-1.02833	0.000277307	pseudogene of unknown protein
AT4G26060	-1.03153	0.00477271	Ribosomal protein L18ae family
AT3G46845	-1.03369	0.00778811	no_annotation_available
AT3G19010	-1.03381	1.67724e-06	2-oxoglutarate (2OG) and Fe(II)-dependent oxygenase superfamily protein
AT4G21865	-1.03483	1.53477e-05	unknown protein; Has 11 Blast hits to 11 proteins in 4 species: Archae - 0; Bacteria - 0; Metazoa - 0; Fungi - 0; Plants - 11; Viruses - 0; Other Eukaryotes - 0 (source: NCBI BLink).
AT2G44490	-1.03617	8.76634e-05	Glycosyl hydrolase superfamily protein
AT3G52670	-1.03629	0.00471689	FBD, F-box, Skp2-like and Leucine Rich Repeat domains containing protein
AT2G44860	-1.03767	1.44513e-08	Ribosomal protein L24e family protein
AT1G52880	-1.03824	0.0102732	NAC (No Apical Meristem) domain transcriptional regulator superfamily protein
AT2G47730	-1.03887	2.79266e-07	glutathione S-transferase phi 8
AT1G70780	-1.0389	1.39239e-09	unknown protein; FUNCTIONS IN: molecular_function unknown; INVOLVED IN: biological_process unknown; LOCATED IN: mitochondrion; EXPRESSED IN: sperm cell, male gametophyte, pollen tube; EXPRESSED DURING: L mature pollen stage, M germinated pollen stage; BEST Arabidopsis thaliana protein match is: unknown protein (TAIR:AT1G23150.1); Has 143 Blast hits to 143 proteins in 17 species: Archae - 0; Bacte…
AT3G29590	-1.0395	0.000794329	HXXXD-type acyl-transferase family protein
AT1G25275	-1.0398	1.94891e-16	unknown protein; FUNCTIONS IN: molecular_function unknown; INVOLVED IN: response to karrikin; LOCATED IN: endomembrane system; EXPRESSED IN: 23 plant structures; EXPRESSED DURING: 13 growth stages; Has 35333 Blast hits to 34131 proteins in 2444 species: Archae - 798; Bacteria - 22429; Metazoa - 974; Fungi - 991; Plants - 531; Viruses - 0; Other Eukaryotes - 9610 (source: NCBI BLink).
AT3G61750	-1.04341	0.00018123	Cytochrome b561/ferric reductase transmembrane with DOMON related domain
AT4G12730	-1.047	3.92155e-08	FASCICLIN-like arabinogalactan 2
AT5G63180	-1.04749	7.31319e-06	Pectin lyase-like superfamily protein
AT1G14642	-1.04771	0.0206579	unknown protein; FUNCTIONS IN: molecular_function unknown; INVOLVED IN: biological_process unknown; LOCATED IN: cellular_component unknown; Has 0 Blast hits to 0 proteins in 0 species (source: NCBI BLink).
AT3G50970	-1.04775	1.25412e-07	dehydrin family protein
AT5G65310	-1.0484	1.18472e-16	homeobox protein 5
AT1G24090	-1.0489	2.61903e-11	RNase H family protein
AT5G66960	-1.05021	1.05158e-14	Prolyl oligopeptidase family protein
AT1G62720	-1.05157	0.0186668	Pentatricopeptide repeat (PPR-like) superfamily protein
AT3G12860	-1.05317	5.44106e-13	NOP56-like pre RNA processing ribonucleoprotein
AT5G36220	-1.05474	0.000436789	cytochrome p450 81d1
AT2G05380	-1.05779	9.37284e-11	glycine-rich protein 3 short isoform
AT1G60640	-1.05973	0.00828831	unknown protein; Has 42416 Blast hits to 22533 proteins in 1340 species: Archae - 32; Bacteria - 6461; Metazoa - 16431; Fungi - 3749; Plants - 1747; Viruses - 284; Other Eukaryotes - 13712 (source: NCBI BLink).
AT5G18255	-1.06071	0.00221711	other RNA
AT1G14520	-1.06225	0.00798761	myo-inositol oxygenase 1
AT1G19050	-1.06487	0.0259307	response regulator 7
AT4G06980	-1.06785	0.0456768	no_annotation_available
AT5G41740	-1.068	0.000125993	Disease resistance protein (TIR-NBS-LRR class) family
AT2G39681	-1.06858	9.40991e-05	TAS2; other RNA
AT1G77840	-1.06896	3.87703e-25	Translation initiation factor IF2/IF5
AT1G30040	-1.07081	1.15718e-11	gibberellin 2-oxidase
AT1G73500	-1.07246	1.4653e-07	MAP kinase kinase 9
AT5G05440	-1.07267	0.000113992	Polyketide cyclase/dehydrase and lipid transport superfamily protein
AT1G72930	-1.07685	1.05358e-05	toll/interleukin-1 receptor-like
AT1G67120	-1.07926	2.29974e-22	ATPases;nucleotide binding;ATP binding;nucleoside-triphosphatases;transcription factor binding
AT4G21200	-1.08003	0.0291743	gibberellin 2-oxidase 8
AT1G03495	-1.08069	9.2493e-05	HXXXD-type acyl-transferase family protein
AT2G46450	-1.08132	1.83433e-09	cyclic nucleotide-gated channel 12
AT4G11280	-1.08176	3.64653e-06	1-aminocyclopropane-1-carboxylic acid (acc) synthase 6
AT5G26920	-1.08297	0.0272547	Cam-binding protein 60-like G
AT2G46790	-1.08533	0.00733197	pseudo-response regulator 9
AT2G44230	-1.09636	0.000161432	Plant protein of unknown function (DUF946)
AT3G09600	-1.09881	0.000361699	Homeodomain-like superfamily protein
AT2G31585	-1.09884	4.30306e-06	other RNA
AT3G52930	-1.10391	3.54357e-20	Aldolase superfamily protein
AT3G19150	-1.10724	0.000115887	KIP-related protein 6
AT3G03060	-1.1122	5.66982e-20	P-loop containing nucleoside triphosphate hydrolases superfamily protein
AT1G75390	-1.11476	1.51231e-10	basic leucine-zipper 44
AT1G09812	-1.11824	0.00692673	unknown protein; BEST Arabidopsis thaliana protein match is: unknown protein (TAIR:AT1G58007.2); Has 93 Blast hits to 93 proteins in 13 species: Archae - 0; Bacteria - 0; Metazoa - 0; Fungi - 0; Plants - 93; Viruses - 0; Other Eukaryotes - 0 (source: NCBI BLink).
AT1G01490	-1.11984	0.0216844	Heavy metal transport/detoxification superfamily protein
AT4G00050	-1.1204	0.000421202	basic helix-loop-helix (bHLH) DNA-binding superfamily protein
AT5G07760	-1.123	0.0036542	formin homology 2 domain-containing protein / FH2 domain-containing protein
AT2G31865	-1.1231	0.00400666	poly(ADP-ribose) glycohydrolase 2
AT2G27500	-1.12369	0.0304376	Glycosyl hydrolase superfamily protein
AT1G62180	-1.12661	0.000236054	5'adenylylphosphosulfate reductase 2
AT5G27760	-1.13107	2.02969e-10	Hypoxia-responsive family protein
AT5G27120	-1.13244	3.14792e-14	NOP56-like pre RNA processing ribonucleoprotein
AT3G05790	-1.13389	1.37563e-17	lon protease 4
AT3G23030	-1.13455	0.00122808	indole-3-acetic acid inducible 2
AT1G72680	-1.13533	1.86543e-16	cinnamyl-alcohol dehydrogenase
AT5G20110	-1.1381	0.016821	Dynein light chain type 1 family protein
AT3G15352	-1.1403	1.63425e-05	cytochrome c oxidase 17
AT4G19810	-1.14086	0.0222607	Glycosyl hydrolase family protein with chitinase insertion domain
AT5G18490	-1.1421	3.1191e-05	Plant protein of unknown function (DUF946)
AT1G29418	-1.14275	0.000360788	unknown protein; FUNCTIONS IN: molecular_function unknown; INVOLVED IN: biological_process unknown; LOCATED IN: endomembrane system; Has 0 Blast hits to 0 proteins in 0 species (source: NCBI BLink).
AT3G25717	-1.14611	2.75969e-05	ROTUNDIFOLIA like 16
AT2G16360	-1.1464	0.0363771	Ribosomal protein S25 family protein
AT5G64810	-1.1494	0.0128308	WRKY DNA-binding protein 51
AT3G25760	-1.15132	0.0027113	allene oxide cyclase 1
AT3G61460	-1.15336	1.37917e-10	brassinosteroid-responsive RING-H2
AT5G03545	-1.1546	0.0109091	Expressed in response to phosphate starvation, this response is enhanced by the presence of IAA.
AT3G22310	-1.1584	4.05006e-23	putative mitochondrial RNA helicase 1
AT3G07910	-1.16551	4.73252e-12	FUNCTIONS IN: molecular_function unknown; INVOLVED IN: biological_process unknown; LOCATED IN: endomembrane system; EXPRESSED IN: 24 plant structures; EXPRESSED DURING: 15 growth stages; CONTAINS InterPro DOMAIN/s: Reactive oxygen species modulator 1 (InterPro:IPR018450); Has 192 Blast hits to 192 proteins in 80 species: Archae - 0; Bacteria - 0; Metazoa - 139; Fungi - 6; Plants - 39; Viruses - 0…
AT2G19460	-1.16711	0.0030752	Protein of unknown function (DUF3511)
AT4G17490	-1.16786	0.0363042	ethylene responsive element binding factor 6
AT2G26650	-1.17187	0.0118156	K+ transporter 1
AT1G05010	-1.17712	4.84997e-09	ethylene-forming enzyme
AT5G52170	-1.17885	6.04589e-05	homeodomain GLABROUS 7
AT5G44565	-1.17911	0.00114399	unknown protein; FUNCTIONS IN: molecular_function unknown; INVOLVED IN: biological_process unknown; LOCATED IN: endomembrane system; Has 35333 Blast hits to 34131 proteins in 2444 species: Archae - 798; Bacteria - 22429; Metazoa - 974; Fungi - 991; Plants - 531; Viruses - 0; Other Eukaryotes - 9610 (source: NCBI BLink).
AT1G24150	-1.18046	6.99099e-07	formin homologue 4
AT3G47510	-1.1815	5.3443e-05	unknown protein; FUNCTIONS IN: molecular_function unknown; INVOLVED IN: biological_process unknown; LOCATED IN: endomembrane system; EXPRESSED IN: 19 plant structures; EXPRESSED DURING: 11 growth stages; Has 15 Blast hits to 15 proteins in 7 species: Archae - 0; Bacteria - 0; Metazoa - 0; Fungi - 0; Plants - 15; Viruses - 0; Other Eukaryotes - 0 (source: NCBI BLink).
AT4G19630	-1.18257	0.0162193	winged-helix DNA-binding transcription factor family protein
AT3G46110	-1.18274	0.00524928	Domain of unknown function (DUF966)
AT1G49032	-1.1834	2.42446e-05	unknown protein; FUNCTIONS IN: molecular_function unknown; INVOLVED IN: biological_process unknown; LOCATED IN: endomembrane system; Has 30201 Blast hits to 17322 proteins in 780 species: Archae - 12; Bacteria - 1396; Metazoa - 17338; Fungi - 3422; Plants - 5037; Viruses - 0; Other Eukaryotes - 2996 (source: NCBI BLink).
AT5G65110	-1.18353	1.06886e-09	acyl-CoA oxidase 2
AT4G18290	-1.18486	0.00111529	potassium channel in Arabidopsis thaliana 2
AT1G14060	-1.18641	9.57221e-09	GCK domain-containing protein
AT2G43375	-1.1879	0.000150802	other RNA
AT3G49320	-1.19134	2.79522e-16	Metal-dependent protein hydrolase
AT1G51380	-1.19275	1.26363e-08	DEA(D/H)-box RNA helicase family protein
AT1G29465	-1.19504	0.0106048	unknown protein; FUNCTIONS IN: molecular_function unknown; INVOLVED IN: biological_process unknown; LOCATED IN: endomembrane system; Has 30201 Blast hits to 17322 proteins in 780 species: Archae - 12; Bacteria - 1396; Metazoa - 17338; Fungi - 3422; Plants - 5037; Viruses - 0; Other Eukaryotes - 2996 (source: NCBI BLink).
AT1G75670	-1.19633	3.75785e-08	DNA-directed RNA polymerases
AT4G21990	-1.19668	0.000753925	APS reductase 3
AT3G14990	-1.19801	1.35138e-18	Class I glutamine amidotransferase-like superfamily protein
AT2G26480	-1.19853	0.0275532	UDP-glucosyl transferase 76D1
AT5G53030	-1.20002	0.0197833	unknown protein; CONTAINS InterPro DOMAIN/s: Protein of unknown function DUF688 (InterPro:IPR007789); BEST Arabidopsis thaliana protein match is: unknown protein (TAIR:AT4G27810.1); Has 1807 Blast hits to 1807 proteins in 277 species: Archae - 0; Bacteria - 0; Metazoa - 736; Fungi - 347; Plants - 385; Viruses - 0; Other Eukaryotes - 339 (source: NCBI BLink).
AT1G24030	-1.20239	0.00434183	Protein kinase superfamily protein
AT5G18290	-1.20352	5.39863e-05	Aquaporin-like superfamily protein
AT1G30755	-1.20437	8.35238e-07	Protein of unknown function (DUF668)
AT1G15900	-1.20449	0.0251277	unknown protein; Has 19 Blast hits to 19 proteins in 10 species: Archae - 0; Bacteria - 2; Metazoa - 0; Fungi - 0; Plants - 15; Viruses - 0; Other Eukaryotes - 2 (source: NCBI BLink).
AT5G58070	-1.20655	1.66079e-18	temperature-induced lipocalin
AT4G13180	-1.20701	7.27271e-07	NAD(P)-binding Rossmann-fold superfamily protein
AT3G05355	-1.21001	0.0378981	no_annotation_available
AT3G46600	-1.21215	1.43418e-09	GRAS family transcription factor
AT5G40780	-1.21313	0.00668563	lysine histidine transporter 1
AT3G58160	-1.21337	6.4086e-22	P-loop containing nucleoside triphosphate hydrolases superfamily protein
AT5G63790	-1.2154	6.25542e-09	NAC domain containing protein 102
AT5G65660	-1.21631	3.44374e-12	hydroxyproline-rich glycoprotein family protein
AT5G58787	-1.21734	2.39775e-09	RING/U-box superfamily protein
AT2G27400	-1.21818	0.000864544	TAS1A; other RNA
AT1G75700	-1.21825	0.0485503	HVA22-like protein G
AT1G79245	-1.22046	0.0036688	pseudogene of unknown protein
AT4G26600	-1.22111	1.87568e-10	S-adenosyl-L-methionine-dependent methyltransferases superfamily protein
AT1G08810	-1.22647	0.0433264	myb domain protein 60
AT5G37500	-1.22659	1.95562e-14	gated outwardly-rectifying K+ channel
AT1G76680	-1.22785	3.86094e-09	12-oxophytodienoate reductase 1
AT4G18205	-1.23128	0.00667932	Nucleotide-sugar transporter family protein
AT2G26400	-1.23266	7.2256e-08	acireductone dioxygenase 3
AT2G28570	-1.23369	0.0020903	unknown protein; Has 13 Blast hits to 13 proteins in 6 species: Archae - 0; Bacteria - 0; Metazoa - 0; Fungi - 0; Plants - 13; Viruses - 0; Other Eukaryotes - 0 (source: NCBI BLink).
AT3G57090	-1.23842	2.78e-28	Tetratricopeptide repeat (TPR)-like superfamily protein
AT4G38840	-1.2398	0.00206554	SAUR-like auxin-responsive protein family
AT5G60730	-1.24231	4.11956e-09	Anion-transporting ATPase
AT3G05715	-1.24433	0.0181545	no_annotation_available
AT3G14210	-1.24853	1.22748e-20	epithiospecifier modifier 1
AT3G13610	-1.24939	0.000345488	2-oxoglutarate (2OG) and Fe(II)-dependent oxygenase superfamily protein
AT2G14115	-1.25458	5.40685e-05	other RNA
AT2G37760	-1.25512	1.05158e-14	NAD(P)-linked oxidoreductase superfamily protein
AT2G47130	-1.25546	2.99962e-06	NAD(P)-binding Rossmann-fold superfamily protein
AT1G61640	-1.25858	1.66079e-18	Protein kinase superfamily protein
AT5G43700	-1.26052	6.73446e-09	AUX/IAA transcriptional regulator family protein
AT5G23930	-1.2621	0.000473038	Mitochondrial transcription termination factor family protein
AT1G72490	-1.26422	0.0279856	unknown protein; BEST Arabidopsis thaliana protein match is: unknown protein (TAIR:AT1G17400.1); Has 75 Blast hits to 75 proteins in 21 species: Archae - 0; Bacteria - 0; Metazoa - 3; Fungi - 4; Plants - 58; Viruses - 0; Other Eukaryotes - 10 (source: NCBI BLink).
AT5G67600	-1.26697	4.92849e-20	unknown protein; LOCATED IN: plasma membrane; EXPRESSED IN: 22 plant structures; EXPRESSED DURING: 13 growth stages; BEST Arabidopsis thaliana protein match is: unknown protein (TAIR:AT3G49845.1); Has 30201 Blast hits to 17322 proteins in 780 species: Archae - 12; Bacteria - 1396; Metazoa - 17338; Fungi - 3422; Plants - 5037; Viruses - 0; Other Eukaryotes - 2996 (source: NCBI BLink).
AT3G57260	-1.26721	0.0449014	beta-1,3-glucanase 2
AT4G39366	-1.26816	0.000155481	snoRNA
AT5G64060	-1.27021	4.85277e-15	NAC domain containing protein 103
AT5G51830	-1.27691	2.18045e-10	pfkB-like carbohydrate kinase family protein
AT5G05640	-1.28023	0.0231898	nucleoprotein-related
AT1G35320	-1.28137	2.15326e-08	unknown protein; BEST Arabidopsis thaliana protein match is: unknown protein (TAIR:AT3G30160.1); Has 9 Blast hits to 9 proteins in 1 species: Archae - 0; Bacteria - 0; Metazoa - 0; Fungi - 0; Plants - 9; Viruses - 0; Other Eukaryotes - 0 (source: NCBI BLink).
AT3G26200	-1.28182	3.64946e-09	cytochrome P450, family 71, subfamily B, polypeptide 22
AT5G13180	-1.28372	7.00206e-10	NAC domain containing protein 83
AT4G38860	-1.28463	2.26548e-05	SAUR-like auxin-responsive protein family
AT3G47348	-1.28474	9.33321e-06	snoRNA
AT5G09420	-1.28809	4.00848e-26	translocon at the outer membrane of chloroplasts 64-V
AT4G25100	-1.28905	2.29303e-05	Fe superoxide dismutase 1
AT4G33960	-1.29365	0.0297134	unknown protein; FUNCTIONS IN: molecular_function unknown; INVOLVED IN: biological_process unknown; LOCATED IN: endomembrane system; EXPRESSED IN: 20 plant structures; EXPRESSED DURING: 10 growth stages; BEST Arabidopsis thaliana protein match is: unknown protein (TAIR:AT2G15830.1); Has 32 Blast hits to 32 proteins in 4 species: Archae - 0; Bacteria - 0; Metazoa - 0; Fungi - 0; Plants - 32; Virus…
AT4G03420	-1.2939	2.55412e-12	Protein of unknown function (DUF789)
AT5G42445	-1.29568	0.00814349	60S ribosomal protein L3 (RPL3C), pseudogene, temporary automated functional assignment; blastp match of 61% identity and 1.3e-25 P-value to SP
AT5G51451	-1.29835	0.031557	Encodes a root meristem growth factor (RGF). Belongs to a family of functionally redundant homologous peptides that are secreted, tyrosine-sulfated, and expressed mainly in the stem cell area and the innermost layer of central columella cells. RGFs are required for maintenance of the root stem cell niche and transit amplifying cell proliferation. Members of this family include: At5g60810 (RGF1), …
AT1G23710	-1.30386	1.36633e-08	Protein of unknown function (DUF1645)
AT3G04800	-1.30396	4.46381e-08	translocase inner membrane subunit 23-3
AT1G44830	-1.3044	0.0409033	Integrase-type DNA-binding superfamily protein
AT3G04300	-1.30466	0.00683097	RmlC-like cupins superfamily protein
AT2G38310	-1.30585	1.66559e-14	PYR1-like 4
AT1G60525	-1.30599	0.0110451	other RNA
AT5G06570	-1.3062	0.000714394	alpha/beta-Hydrolases superfamily protein
AT3G45680	-1.3082	0.00484944	Major facilitator superfamily protein
AT3G58350	-1.30821	0.0330664	RESTRICTED TEV MOVEMENT 3
AT5G24530	-1.30896	2.19931e-14	2-oxoglutarate (2OG) and Fe(II)-dependent oxygenase superfamily protein
AT2G15760	-1.30939	0.0299521	Protein of unknown function (DUF1645)
AT2G40095	-1.3116	1.15223e-05	Alpha/beta hydrolase related protein
AT2G20560	-1.31226	0.000136668	DNAJ heat shock family protein
AT3G11020	-1.31507	0.0132601	DRE/CRT-binding protein 2B
AT5G64230	-1.31528	2.88248e-07	unknown protein; FUNCTIONS IN: molecular_function unknown; INVOLVED IN: biological_process unknown; LOCATED IN: endomembrane system; EXPRESSED IN: 9 plant structures; EXPRESSED DURING: 4 anthesis, petal differentiation and expansion stage; BEST Arabidopsis thaliana protein match is: unknown protein (TAIR:AT3G19920.1); Has 35333 Blast hits to 34131 proteins in 2444 species: Archae - 798; Bacteria …
AT1G72900	-1.31916	2.33022e-05	Toll-Interleukin-Resistance (TIR) domain-containing protein
AT3G49570	-1.3193	0.000822156	response to low sulfur 3
AT2G01420	-1.32079	2.83001e-08	Auxin efflux carrier family protein
AT4G22530	-1.32353	1.3214e-08	S-adenosyl-L-methionine-dependent methyltransferases superfamily protein
AT3G03965	-1.33444	0.0221552	no_annotation_available
AT3G03270	-1.33517	1.02221e-24	Adenine nucleotide alpha hydrolases-like superfamily protein
AT4G39740	-1.34337	4.9852e-24	Thioredoxin superfamily protein
AT1G48745	-1.34368	0.00879118	unknown protein; Has 7 Blast hits to 7 proteins in 3 species: Archae - 0; Bacteria - 0; Metazoa - 0; Fungi - 0; Plants - 7; Viruses - 0; Other Eukaryotes - 0 (source: NCBI BLink).
AT4G35640	-1.34401	0.000209431	serine acetyltransferase 3;2
AT2G42955	-1.346	7.48768e-05	unknown protein; BEST Arabidopsis thaliana protein match is: unknown protein (TAIR:AT2G30615.1); Has 60 Blast hits to 45 proteins in 3 species: Archae - 0; Bacteria - 0; Metazoa - 0; Fungi - 0; Plants - 60; Viruses - 0; Other Eukaryotes - 0 (source: NCBI BLink).
AT2G37890	-1.35243	9.51809e-15	Mitochondrial substrate carrier family protein
AT3G57450	-1.35597	0.0201418	unknown protein; Has 65 Blast hits to 65 proteins in 11 species: Archae - 0; Bacteria - 0; Metazoa - 0; Fungi - 0; Plants - 65; Viruses - 0; Other Eukaryotes - 0 (source: NCBI BLink).
AT5G19440	-1.35835	2.05586e-37	NAD(P)-binding Rossmann-fold superfamily protein
AT2G20721	-1.35893	0.00131765	snoRNA
AT1G32928	-1.35962	0.00328622	unknown protein; BEST Arabidopsis thaliana protein match is: unknown protein (TAIR:AT1G32920.1); Has 35333 Blast hits to 34131 proteins in 2444 species: Archae - 798; Bacteria - 22429; Metazoa - 974; Fungi - 991; Plants - 531; Viruses - 0; Other Eukaryotes - 9610 (source: NCBI BLink).
AT5G37440	-1.36398	2.13212e-07	Chaperone DnaJ-domain superfamily protein
AT1G75050	-1.36401	0.0107209	Pathogenesis-related thaumatin superfamily protein
AT3G49580	-1.36492	0.0362774	response to low sulfur 1
AT3G12580	-1.36512	5.61368e-07	heat shock protein 70
AT5G56970	-1.36998	0.00467095	cytokinin oxidase 3
AT1G64220	-1.37228	6.60659e-07	translocase of outer membrane 7 kDa subunit 2
AT4G29740	-1.37453	0.0304668	cytokinin oxidase 4
AT1G03220	-1.37509	0.00142427	Eukaryotic aspartyl protease family protein
AT4G14560	-1.3775	0.00118967	indole-3-acetic acid inducible
AT5G03030	-1.38055	1.01831e-18	Chaperone DnaJ-domain superfamily protein
AT5G01445	-1.38305	2.58453e-05	unknown protein; FUNCTIONS IN: molecular_function unknown; INVOLVED IN: biological_process unknown; LOCATED IN: mitochondrion; Has 5 Blast hits to 5 proteins in 2 species: Archae - 0; Bacteria - 0; Metazoa - 0; Fungi - 0; Plants - 5; Viruses - 0; Other Eukaryotes - 0 (source: NCBI BLink).
AT4G00290	-1.38517	4.19546e-28	Mechanosensitive ion channel protein
AT5G57735	-1.38717	0.000626503	tasiR-ARF; other RNA
AT5G46710	-1.39033	2.74066e-08	PLATZ transcription factor family protein
AT4G39235	-1.39189	1.692e-11	unknown protein; BEST Arabidopsis thaliana protein match is: unknown protein (TAIR:AT3G05570.1); Has 30201 Blast hits to 17322 proteins in 780 species: Archae - 12; Bacteria - 1396; Metazoa - 17338; Fungi - 3422; Plants - 5037; Viruses - 0; Other Eukaryotes - 2996 (source: NCBI BLink).
AT2G43150	-1.40093	1.04769e-06	Proline-rich extensin-like family protein
AT1G66940	-1.40317	2.25019e-10	protein kinase-related
AT1G72920	-1.40597	0.0441211	Toll-Interleukin-Resistance (TIR) domain family protein
AT5G46080	-1.40628	0.0101871	Protein kinase superfamily protein
AT4G37608	-1.41006	0.000176951	unknown protein; FUNCTIONS IN: molecular_function unknown; INVOLVED IN: biological_process unknown; LOCATED IN: cellular_component unknown; Has 22 Blast hits to 22 proteins in 10 species: Archae - 0; Bacteria - 0; Metazoa - 0; Fungi - 0; Plants - 22; Viruses - 0; Other Eukaryotes - 0 (source: NCBI BLink).
AT3G28580	-1.41114	6.48808e-06	P-loop containing nucleoside triphosphate hydrolases superfamily protein
AT4G04830	-1.41122	2.86847e-09	methionine sulfoxide reductase B5
AT5G04340	-1.41149	0.00337574	zinc finger of Arabidopsis thaliana 6
AT5G57560	-1.41199	0.000216494	Xyloglucan endotransglucosylase/hydrolase family protein
AT4G17245	-1.41462	0.0100254	RING/U-box superfamily protein
AT3G23150	-1.42191	1.19066e-30	Signal transduction histidine kinase, hybrid-type, ethylene sensor
AT1G26208	-1.42202	0.000221727	other RNA
AT2G46650	-1.4248	8.72343e-08	cytochrome B5 isoform C
AT2G39855	-1.42946	0.000101878	unknown protein; FUNCTIONS IN: molecular_function unknown; INVOLVED IN: biological_process unknown; LOCATED IN: chloroplast; BEST Arabidopsis thaliana protein match is: unknown protein (TAIR:AT3G55646.1); Has 35333 Blast hits to 34131 proteins in 2444 species: Archae - 798; Bacteria - 22429; Metazoa - 974; Fungi - 991; Plants - 531; Viruses - 0; Other Eukaryotes - 9610 (source: NCBI BLink).
AT4G05020	-1.4295	1.30029e-18	NAD(P)H dehydrogenase B2
AT2G33480	-1.42983	2.42011e-15	NAC domain containing protein 41
AT3G47090	-1.43127	0.00162982	Leucine-rich repeat protein kinase family protein
AT1G19180	-1.43361	3.15099e-08	jasmonate-zim-domain protein 1
AT5G57500	-1.43691	0.0398931	Galactosyltransferase family protein
AT5G44260	-1.44156	6.82798e-06	Zinc finger C-x8-C-x5-C-x3-H type family protein
AT2G40340	-1.44438	2.35322e-11	Integrase-type DNA-binding superfamily protein
AT2G25140	-1.44449	7.07281e-28	casein lytic proteinase B4
AT1G01340	-1.44558	0.00331991	cyclic nucleotide gated channel 10
AT3G13080	-1.45006	3.86213e-22	multidrug resistance-associated protein 3
AT4G37910	-1.45137	1.5037e-32	mitochondrial heat shock protein 70-1
AT3G26210	-1.45421	2.29478e-05	cytochrome P450, family 71, subfamily B, polypeptide 23
AT4G20050	-1.45432	0.0115571	Pectin lyase-like superfamily protein
AT4G01870	-1.45544	1.66889e-09	tolB protein-related
AT2G37770	-1.46154	0.000117898	NAD(P)-linked oxidoreductase superfamily protein
AT5G52760	-1.46704	0.00534783	Copper transport protein family
AT2G20723	-1.46772	0.044198	snoRNA
AT1G62422	-1.47364	3.34928e-05	unknown protein; EXPRESSED IN: 22 plant structures; EXPRESSED DURING: 13 growth stages; BEST Arabidopsis thaliana protein match is: unknown protein (TAIR:AT1G12020.1); Has 87 Blast hits to 86 proteins in 14 species: Archae - 0; Bacteria - 0; Metazoa - 0; Fungi - 0; Plants - 87; Viruses - 0; Other Eukaryotes - 0 (source: NCBI BLink).
AT5G54300	-1.47516	0.00491801	Protein of unknown function (DUF761)
AT4G15975	-1.47721	0.0248996	RING/U-box superfamily protein
AT1G13680	-1.48759	0.000325363	PLC-like phosphodiesterases superfamily protein
AT2G34070	-1.48916	7.30268e-20	TRICHOME BIREFRINGENCE-LIKE 37
AT5G54840	-1.48952	1.38127e-08	Ras-related small GTP-binding family protein
AT4G15670	-1.49095	0.00509292	Thioredoxin superfamily protein
AT1G55450	-1.49328	0.0180924	S-adenosyl-L-methionine-dependent methyltransferases superfamily protein
AT1G30160	-1.49851	6.83271e-08	Protein of unknown function (DUF295)
AT1G76930	-1.49958	0.0001701	extensin 4
AT3G04120	-1.52462	7.5986e-32	glyceraldehyde-3-phosphate dehydrogenase C subunit 1
AT5G13200	-1.52549	0.00210259	GRAM domain family protein
AT4G25990	-1.53203	3.72534e-09	CCT motif family protein
AT2G33585	-1.54463	2.87613e-08	unknown protein; Has 31 Blast hits to 31 proteins in 12 species: Archae - 0; Bacteria - 0; Metazoa - 0; Fungi - 0; Plants - 31; Viruses - 0; Other Eukaryotes - 0 (source: NCBI BLink).
AT3G55880	-1.54555	0.00726221	Alpha/beta hydrolase related protein
AT2G32487	-1.55625	0.0329223	unknown protein; FUNCTIONS IN: molecular_function unknown; INVOLVED IN: biological_process unknown; LOCATED IN: endomembrane system; Has 1 Blast hits to 1 proteins in 1 species: Archae - 0; Bacteria - 0; Metazoa - 0; Fungi - 0; Plants - 1; Viruses - 0; Other Eukaryotes - 0 (source: NCBI BLink).
AT5G58210	-1.55663	6.4519e-33	hydroxyproline-rich glycoprotein family protein
AT5G50130	-1.56255	1.45366e-16	NAD(P)-binding Rossmann-fold superfamily protein
AT2G38823	-1.56924	1.21037e-06	unknown protein; BEST Arabidopsis thaliana protein match is: unknown protein (TAIR:AT3G54520.1); Has 35333 Blast hits to 34131 proteins in 2444 species: Archae - 798; Bacteria - 22429; Metazoa - 974; Fungi - 991; Plants - 531; Viruses - 0; Other Eukaryotes - 9610 (source: NCBI BLink).
AT2G38860	-1.56966	1.00245e-07	Class I glutamine amidotransferase-like superfamily protein
AT1G79915	-1.57061	0.0004626	Putative methyltransferase family protein
AT4G08780	-1.57112	0.0109245	Peroxidase superfamily protein
AT3G05937	-1.57399	2.87613e-08	unknown protein; Has 30201 Blast hits to 17322 proteins in 780 species: Archae - 12; Bacteria - 1396; Metazoa - 17338; Fungi - 3422; Plants - 5037; Viruses - 0; Other Eukaryotes - 2996 (source: NCBI BLink).
AT1G76520	-1.57411	2.35931e-35	Auxin efflux carrier family protein
AT5G36910	-1.5774	2.53482e-11	thionin 2.2
AT1G74750	-1.57997	4.28518e-24	Pentatricopeptide repeat (PPR) superfamily protein
AT3G28930	-1.58458	1.89877e-08	AIG2-like (avirulence induced gene) family protein
AT1G33600	-1.58617	6.2926e-08	Leucine-rich repeat (LRR) family protein
AT4G03292	-1.58625	4.45037e-08	Polynucleotidyl transferase, ribonuclease H-like superfamily protein
AT4G21870	-1.58767	1.26087e-12	HSP20-like chaperones superfamily protein
AT3G47780	-1.58888	7.0727e-05	ABC2 homolog 6
AT1G02750	-1.59001	7.52071e-21	Drought-responsive family protein
AT5G07530	-1.59714	0.00380858	glycine rich protein 17
AT3G04720	-1.60815	0.000622086	pathogenesis-related 4
AT3G59820	-1.61432	3.95974e-46	LETM1-like protein
AT5G62280	-1.61641	0.000522035	Protein of unknown function (DUF1442)
AT5G25930	-1.61668	0.000817205	Protein kinase family protein with leucine-rich repeat domain
AT4G15550	-1.61886	4.49146e-10	indole-3-acetate beta-D-glucosyltransferase
AT2G16720	-1.62304	6.48808e-06	myb domain protein 7
AT5G15090	-1.62636	5.12912e-53	voltage dependent anion channel 3
AT5G16930	-1.63161	6.26393e-37	AAA-type ATPase family protein
AT4G18880	-1.63256	3.6693e-09	heat shock transcription factor A4A
AT5G46780	-1.64112	2.07294e-05	VQ motif-containing protein
AT5G18270	-1.64137	0.00149411	Arabidopsis NAC domain containing protein 87
AT1G33590	-1.6423	2.2156e-35	Leucine-rich repeat (LRR) family protein
AT5G62750	-1.65039	0.0463282	unknown protein; Has 24942 Blast hits to 11726 proteins in 897 species: Archae - 48; Bacteria - 2086; Metazoa - 8361; Fungi - 2243; Plants - 1040; Viruses - 210; Other Eukaryotes - 10954 (source: NCBI BLink).
AT3G19580	-1.65504	4.70492e-06	zinc-finger protein 2
AT5G24660	-1.65629	0.00639482	response to low sulfur 2
AT5G13370	-1.66218	2.79266e-07	Auxin-responsive GH3 family protein
AT5G55590	-1.66234	0.00278979	Pectin lyase-like superfamily protein
AT4G27580	-1.66266	4.62327e-06	unknown protein; FUNCTIONS IN: molecular_function unknown; INVOLVED IN: biological_process unknown; LOCATED IN: mitochondrion, cell wall; EXPRESSED IN: 9 plant structures; EXPRESSED DURING: 6 growth stages; Has 30201 Blast hits to 17322 proteins in 780 species: Archae - 12; Bacteria - 1396; Metazoa - 17338; Fungi - 3422; Plants - 5037; Viruses - 0; Other Eukaryotes - 2996 (source: NCBI BLink).
AT5G24280	-1.66335	3.06497e-51	gamma-irradiation and mitomycin c induced 1
AT4G21850	-1.66461	2.79535e-09	methionine sulfoxide reductase B9
AT4G19460	-1.66662	0.00843564	UDP-Glycosyltransferase superfamily protein
AT2G32960	-1.6675	1.21378e-13	Phosphotyrosine protein phosphatases superfamily protein
AT5G51330	-1.66857	1.18136e-07	SWITCH1
AT1G76360	-1.67317	4.38129e-05	Protein kinase superfamily protein
AT4G06305	-1.67414	0.0434585	no_annotation_available
AT1G72940	-1.68275	8.96993e-11	Toll-Interleukin-Resistance (TIR) domain-containing protein
AT1G63820	-1.68578	0.00726058	CCT motif family protein
AT4G33050	-1.68951	0.0414589	calmodulin-binding family protein
AT1G55920	-1.69346	1.02268e-05	serine acetyltransferase 2;1
AT3G22060	-1.69376	0.0313043	Receptor-like protein kinase-related family protein
AT1G09467	-1.69725	0.0448338	no_annotation_available
AT3G08590	-1.71212	4.87085e-27	Phosphoglycerate mutase, 2,3-bisphosphoglycerate-independent
AT3G23570	-1.72087	1.82741e-25	alpha/beta-Hydrolases superfamily protein
AT2G40330	-1.72296	5.51187e-09	PYR1-like 6
AT1G42990	-1.72873	4.02005e-22	basic region/leucine zipper motif 60
AT3G51410	-1.73086	0.00140921	Arabidopsis protein of unknown function (DUF241)
AT1G01560	-1.73122	0.000154411	MAP kinase 11
AT3G23050	-1.73629	3.63445e-14	indole-3-acetic acid 7
AT1G67810	-1.74228	0.000368345	sulfur E2
AT4G27585	-1.74283	2.81786e-44	SPFH/Band 7/PHB domain-containing membrane-associated protein family
AT2G30140	-1.7502	0.000179122	UDP-Glycosyltransferase superfamily protein
AT1G24095	-1.75126	7.31491e-29	Putative thiol-disulphide oxidoreductase DCC
AT3G15357	-1.76268	2.14144e-05	unknown protein; INVOLVED IN: biological_process unknown; LOCATED IN: chloroplast; EXPRESSED IN: shoot apex, hypocotyl, root, leaf; Has 6931 Blast hits to 2036 proteins in 230 species: Archae - 7; Bacteria - 933; Metazoa - 1824; Fungi - 836; Plants - 482; Viruses - 218; Other Eukaryotes - 2631 (source: NCBI BLink).
AT5G00750	-1.76307	0.0431917	no_annotation_available
AT4G20830	-1.76346	5.61265e-06	FAD-binding Berberine family protein
AT5G49480	-1.76507	6.07316e-16	Ca2+-binding protein 1
AT3G52510	-1.76573	0.0496737	F-box associated ubiquitination effector family protein
AT5G60800	-1.76677	1.22105e-24	Heavy metal transport/detoxification superfamily protein
AT4G27940	-1.76707	4.56665e-33	manganese tracking factor for mitochondrial SOD2
AT1G49405	-1.78051	0.00340367	Uncharacterised protein family (UPF0497)
AT5G66607	-1.78065	0.029087	unknown protein; Has 30201 Blast hits to 17322 proteins in 780 species: Archae - 12; Bacteria - 1396; Metazoa - 17338; Fungi - 3422; Plants - 5037; Viruses - 0; Other Eukaryotes - 2996 (source: NCBI BLink).
AT4G25631	-1.78677	0.0101871	U60.2F; snoRNA
AT5G66052	-1.79297	6.57858e-05	unknown protein; Has 30201 Blast hits to 17322 proteins in 780 species: Archae - 12; Bacteria - 1396; Metazoa - 17338; Fungi - 3422; Plants - 5037; Viruses - 0; Other Eukaryotes - 2996 (source: NCBI BLink).
AT5G56350	-1.79775	5.21399e-38	Pyruvate kinase family protein
AT4G22758	-1.80217	0.000634838	unknown protein; LOCATED IN: chloroplast; BEST Arabidopsis thaliana protein match is: unknown protein (TAIR:AT2G27830.1).
AT1G66390	-1.82459	9.47512e-05	myb domain protein 90
AT4G36580	-1.82719	7.12568e-36	AAA-type ATPase family protein
AT3G52520	-1.83356	0.000558324	unknown protein; BEST Arabidopsis thaliana protein match is: unknown protein (TAIR:AT5G06280.3); Has 24 Blast hits to 24 proteins in 7 species: Archae - 0; Bacteria - 0; Metazoa - 0; Fungi - 0; Plants - 24; Viruses - 0; Other Eukaryotes - 0 (source: NCBI BLink).
AT2G43570	-1.84344	6.60529e-09	chitinase, putative
AT3G20180	-1.84827	1.09316e-11	Copper transport protein family
AT3G48650	-1.85539	7.21593e-05	pseudogene, At14a-related protein, similar to At14a (GI:11994571 and GI:11994573) (Arabidopsis thaliana)
AT1G56150	-1.8563	3.64077e-10	SAUR-like auxin-responsive protein family
AT3G48640	-1.8636	0.0248824	unknown protein; FUNCTIONS IN: molecular_function unknown; INVOLVED IN: biological_process unknown; LOCATED IN: endomembrane system; EXPRESSED IN: 10 plant structures; EXPRESSED DURING: 10 growth stages; CONTAINS InterPro DOMAIN/s: Protein of unknown function DUF677 (InterPro:IPR007749); BEST Arabidopsis thaliana protein match is: Protein of unknown function (DUF677) (TAIR:AT5G66670.2); Has 42 Bl…
AT1G46768	-1.86399	0.0108349	related to AP2 1
AT2G46310	-1.86732	1.33266e-30	cytokinin response factor 5
AT5G58610	-1.87815	7.9286e-38	PHD finger transcription factor, putative
AT5G38130	-1.88729	0.014065	HXXXD-type acyl-transferase family protein
AT1G43910	-1.89073	2.5921e-30	P-loop containing nucleoside triphosphate hydrolases superfamily protein
AT5G54095	-1.89933	1.23832e-17	unknown protein; FUNCTIONS IN: molecular_function unknown; INVOLVED IN: N-terminal protein myristoylation; LOCATED IN: cellular_component unknown; EXPRESSED IN: 9 plant structures; EXPRESSED DURING: L mature pollen stage, M germinated pollen stage, 4 anthesis, C globular stage, petal differentiation and expansion stage; BEST Arabidopsis thaliana protein match is: unknown protein (TAIR:AT4G27580.1…
AT3G22850	-1.89985	1.3214e-29	Aluminium induced protein with YGL and LRDR motifs
AT4G03320	-1.91118	3.6318e-24	translocon at the inner envelope membrane of chloroplasts 20-IV
AT5G14105	-1.91373	3.03126e-52	unknown protein; Has 30201 Blast hits to 17322 proteins in 780 species: Archae - 12; Bacteria - 1396; Metazoa - 17338; Fungi - 3422; Plants - 5037; Viruses - 0; Other Eukaryotes - 2996 (source: NCBI BLink).
AT2G23985	-1.92191	0.00959615	unknown protein; Has 35333 Blast hits to 34131 proteins in 2444 species: Archae - 798; Bacteria - 22429; Metazoa - 974; Fungi - 991; Plants - 531; Viruses - 0; Other Eukaryotes - 9610 (source: NCBI BLink).
AT1G76650	-1.92361	0.00759664	calmodulin-like 38
AT3G44860	-1.92702	0.00736932	farnesoic acid carboxyl-O-methyltransferase
AT3G06435	-1.92878	0.000709399	Expressed protein
AT1G27730	-1.94164	0.0472974	salt tolerance zinc finger
AT2G05765	-1.9444	0.0402801	snoRNA
AT5G62730	-1.94804	3.46201e-06	Major facilitator superfamily protein
AT1G30170	-1.95251	1.39484e-12	Protein of unknown function (DUF295)
AT4G15530	-1.97226	4.03536e-06	pyruvate orthophosphate dikinase
AT1G02400	-1.97233	0.00713116	gibberellin 2-oxidase 6
AT1G06553	-1.97788	0.00877972	no_annotation_available
AT5G35735	-1.9846	0.0140997	Auxin-responsive family protein
AT3G25610	-1.98497	2.74051e-08	ATPase E1-E2 type family protein / haloacid dehalogenase-like hydrolase family protein
AT5G20400	-1.99269	0.000119802	2-oxoglutarate (2OG) and Fe(II)-dependent oxygenase superfamily protein
AT5G52900	-1.99533	6.38046e-10	unknown protein; Has 30201 Blast hits to 17322 proteins in 780 species: Archae - 12; Bacteria - 1396; Metazoa - 17338; Fungi - 3422; Plants - 5037; Viruses - 0; Other Eukaryotes - 2996 (source: NCBI BLink).
AT2G39980	-2.00385	9.4076e-08	HXXXD-type acyl-transferase family protein
AT4G04465	-2.01135	0.00473649	no_annotation_available
AT5G65300	-2.01715	4.71748e-05	unknown protein; Has 30201 Blast hits to 17322 proteins in 780 species: Archae - 12; Bacteria - 1396; Metazoa - 17338; Fungi - 3422; Plants - 5037; Viruses - 0; Other Eukaryotes - 2996 (source: NCBI BLink).
AT3G63380	-2.01928	3.44181e-09	ATPase E1-E2 type family protein / haloacid dehalogenase-like hydrolase family protein
AT4G35160	-2.02258	1.96981e-05	O-methyltransferase family protein
AT1G73810	-2.02963	0.0189633	Core-2/I-branching beta-1,6-N-acetylglucosaminyltransferase family protein
AT5G28646	-2.03423	9.68021e-09	TPX2 (targeting protein for Xklp2) protein family
AT5G47220	-2.04908	1.71568e-14	ethylene responsive element binding factor 2
AT1G03660	-2.05585	1.97679e-11	Ankyrin-repeat containing protein
AT1G13470	-2.05849	0.000446213	Protein of unknown function (DUF1262)
AT5G08790	-2.06059	1.2041e-25	NAC (No Apical Meristem) domain transcriptional regulator superfamily protein
AT1G60730	-2.08132	1.57719e-18	NAD(P)-linked oxidoreductase superfamily protein
AT1G06283	-2.08149	1.23404e-05	no_annotation_available
AT1G08930	-2.09935	0.000396259	Major facilitator superfamily protein
AT5G20960	-2.10117	2.30519e-11	aldehyde oxidase 1
AT4G34135	-2.10822	1.99237e-16	UDP-glucosyltransferase 73B2
AT1G10070	-2.11019	1.75524e-07	branched-chain amino acid transaminase 2
AT4G16680	-2.11924	4.75422e-27	P-loop containing nucleoside triphosphate hydrolases superfamily protein
AT2G39650	-2.12201	5.67303e-21	Protein of unknown function (DUF506)
AT3G01970	-2.12273	5.00983e-05	WRKY DNA-binding protein 45
AT4G26950	-2.12475	0.00143258	Protein of unknown function, DUF584
AT5G39050	-2.13474	9.65025e-51	HXXXD-type acyl-transferase family protein
AT4G17250	-2.13789	1.13487e-05	unknown protein; BEST Arabidopsis thaliana protein match is: unknown protein (TAIR:AT5G47580.1); Has 31 Blast hits to 31 proteins in 6 species: Archae - 0; Bacteria - 0; Metazoa - 0; Fungi - 0; Plants - 31; Viruses - 0; Other Eukaryotes - 0 (source: NCBI BLink).
AT1G62300	-2.13891	0.0347953	WRKY family transcription factor
AT1G05060	-2.14309	8.4792e-35	unknown protein; Has 34 Blast hits to 34 proteins in 13 species: Archae - 0; Bacteria - 0; Metazoa - 0; Fungi - 0; Plants - 34; Viruses - 0; Other Eukaryotes - 0 (source: NCBI BLink).
AT3G50480	-2.14902	2.23975e-14	homolog of RPW8 4
AT5G64770	-2.15472	1.79218e-10	Encodes a root meristem growth factor (RGF). Belongs to a family of functionally redundant homologous peptides that are secreted, tyrosine-sulfated, and expressed mainly in the stem cell area and the innermost layer of central columella cells. RGFs are required for maintenance of the root stem cell niche and transit amplifying cell proliferation. Members of this family include: At5g60810 (RGF1), …
AT2G29720	-2.15997	0.0132663	FAD/NAD(P)-binding oxidoreductase family protein
AT1G13670	-2.16013	7.31606e-11	unknown protein; Has 22 Blast hits to 22 proteins in 7 species: Archae - 0; Bacteria - 0; Metazoa - 0; Fungi - 0; Plants - 22; Viruses - 0; Other Eukaryotes - 0 (source: NCBI BLink).
AT1G32960	-2.1709	7.0871e-07	Subtilase family protein
AT1G65500	-2.17198	1.43834e-07	unknown protein; FUNCTIONS IN: molecular_function unknown; INVOLVED IN: biological_process unknown; LOCATED IN: endomembrane system; EXPRESSED IN: 14 plant structures; EXPRESSED DURING: 9 growth stages; BEST Arabidopsis thaliana protein match is: unknown protein (TAIR:AT1G65486.1); Has 23 Blast hits to 23 proteins in 2 species: Archae - 0; Bacteria - 0; Metazoa - 0; Fungi - 0; Plants - 23; Viruse…
AT4G36500	-2.1931	0.00272015	unknown protein; FUNCTIONS IN: molecular_function unknown; INVOLVED IN: biological_process unknown; LOCATED IN: mitochondrion; EXPRESSED IN: 22 plant structures; EXPRESSED DURING: 13 growth stages; BEST Arabidopsis thaliana protein match is: unknown protein (TAIR:AT2G18210.1); Has 50 Blast hits to 50 proteins in 7 species: Archae - 0; Bacteria - 0; Metazoa - 0; Fungi - 0; Plants - 50; Viruses - 0…
AT1G74650	-2.19636	0.000908282	myb domain protein 31
AT1G57990	-2.2009	0.0177235	purine permease 18
AT3G26220	-2.20645	0.00243105	cytochrome P450, family 71, subfamily B, polypeptide 3
AT1G64560	-2.20908	0.017107	pseudogene of S-adenosylmethionine-dependent methyltransferase/rRNA (adenine-N6,N6-)-dimethyltransferase/rRNA methyltransferase
AT3G13790	-2.21189	1.88063e-05	Glycosyl hydrolases family 32 protein
AT4G34138	-2.24282	8.23579e-05	UDP-glucosyl transferase 73B1
AT5G13330	-2.24876	2.20514e-11	related to AP2 6l
AT1G50400	-2.26072	2.91841e-15	Eukaryotic porin family protein
AT5G25840	-2.26278	0.00067214	Protein of unknown function (DUF1677)
AT2G15130	-2.26325	8.4884e-06	Plant basic secretory protein (BSP) family protein
AT2G27310	-2.26928	8.04679e-05	F-box family protein
AT1G76960	-2.27372	9.40088e-09	unknown protein; FUNCTIONS IN: molecular_function unknown; INVOLVED IN: biological_process unknown; LOCATED IN: endomembrane system; EXPRESSED IN: 9 plant structures; EXPRESSED DURING: 8 growth stages; Has 8 Blast hits to 8 proteins in 2 species: Archae - 0; Bacteria - 0; Metazoa - 0; Fungi - 0; Plants - 8; Viruses - 0; Other Eukaryotes - 0 (source: NCBI BLink).
AT5G64120	-2.31783	7.88661e-05	Peroxidase superfamily protein
AT2G15080	-2.32503	7.7391e-13	receptor like protein 19
AT3G28610	-2.33495	0.000136202	P-loop containing nucleoside triphosphate hydrolases superfamily protein
AT3G25597	-2.3522	0.00143302	unknown protein; LOCATED IN: endomembrane system; BEST Arabidopsis thaliana protein match is: unknown protein (TAIR:AT1G26140.1); Has 35333 Blast hits to 34131 proteins in 2444 species: Archae - 798; Bacteria - 22429; Metazoa - 974; Fungi - 991; Plants - 531; Viruses - 0; Other Eukaryotes - 9610 (source: NCBI BLink).
AT5G26220	-2.35292	3.746e-06	ChaC-like family protein
AT1G06160	-2.36712	0.000296256	octadecanoid-responsive Arabidopsis AP2/ERF 59
AT4G22590	-2.36847	5.66913e-27	Haloacid dehalogenase-like hydrolase (HAD) superfamily protein
AT3G25770	-2.37041	1.18941e-30	allene oxide cyclase 2
AT5G52750	-2.37435	0.000967113	Heavy metal transport/detoxification superfamily protein
AT5G22270	-2.39769	6.16762e-05	unknown protein; BEST Arabidopsis thaliana protein match is: unknown protein (TAIR:AT3G11600.1); Has 136 Blast hits to 136 proteins in 15 species: Archae - 0; Bacteria - 0; Metazoa - 0; Fungi - 0; Plants - 136; Viruses - 0; Other Eukaryotes - 0 (source: NCBI BLink).
AT4G19430	-2.39961	6.20587e-07	unknown protein; FUNCTIONS IN: molecular_function unknown; INVOLVED IN: biological_process unknown; LOCATED IN: chloroplast; EXPRESSED IN: 17 plant structures; EXPRESSED DURING: 13 growth stages; Has 30201 Blast hits to 17322 proteins in 780 species: Archae - 12; Bacteria - 1396; Metazoa - 17338; Fungi - 3422; Plants - 5037; Viruses - 0; Other Eukaryotes - 2996 (source: NCBI BLink).
AT5G55200	-2.40956	2.08337e-41	Co-chaperone GrpE family protein
AT4G27300	-2.41018	1.8646e-17	S-locus lectin protein kinase family protein
AT5G19550	-2.41456	8.40451e-69	aspartate aminotransferase 2
AT1G61410	-2.41581	5.77872e-17	DNA double-strand break repair and VJ recombination XRCC4
AT2G35742	-2.42509	7.87465e-07	snoRNA
AT5G48657	-2.43822	2.75969e-05	defense protein-related
AT1G10170	-2.46379	1.63192e-60	NF-X-like 1
AT4G01895	-2.47029	4.39361e-05	systemic acquired resistance (SAR) regulator protein NIMIN-1-related
AT5G52570	-2.48124	5.77872e-17	beta-carotene hydroxylase 2
AT5G49700	-2.50789	2.00401e-20	Predicted AT-hook DNA-binding family protein
AT1G75040	-2.51184	3.8518e-08	pathogenesis-related gene 5
AT1G15125	-2.51428	7.75859e-22	S-adenosyl-L-methionine-dependent methyltransferases superfamily protein
AT2G26150	-2.51557	3.3843e-12	heat shock transcription factor A2
AT5G12235	-2.51772	0.0284344	CLAVATA3/ESR-RELATED 22
AT5G33290	-2.51908	4.47387e-12	xylogalacturonan deficient 1
AT2G43720	-2.52483	5.01779e-48	Eukaryotic protein of unknown function (DUF842)
AT1G54120	-2.53408	7.03927e-32	unknown protein; BEST Arabidopsis thaliana protein match is: unknown protein (TAIR:AT3G14060.1); Has 23 Blast hits to 23 proteins in 7 species: Archae - 0; Bacteria - 0; Metazoa - 0; Fungi - 0; Plants - 23; Viruses - 0; Other Eukaryotes - 0 (source: NCBI BLink).
AT4G33070	-2.55879	1.01944e-26	Thiamine pyrophosphate dependent pyruvate decarboxylase family protein
AT3G61630	-2.5603	4.03522e-68	cytokinin response factor 6
AT4G17500	-2.56723	6.4813e-06	ethylene responsive element binding factor 1
AT5G59510	-2.56836	0.00111885	ROTUNDIFOLIA like 5
AT5G03380	-2.5712	5.51043e-07	Heavy metal transport/detoxification superfamily protein
AT1G35230	-2.57494	1.49322e-09	arabinogalactan protein 5
AT2G35480	-2.58045	3.255e-60	unknown protein; FUNCTIONS IN: molecular_function unknown; INVOLVED IN: biological_process unknown; LOCATED IN: mitochondrion; EXPRESSED IN: 13 plant structures; EXPRESSED DURING: 9 growth stages; BEST Arabidopsis thaliana protein match is: unknown protein (TAIR:AT1G32260.1); Has 47 Blast hits to 47 proteins in 14 species: Archae - 0; Bacteria - 0; Metazoa - 0; Fungi - 0; Plants - 47; Viruses - 0…
AT1G23550	-2.60591	4.15515e-17	similar to RCD one 2
AT5G50335	-2.62673	0.000603186	unknown protein; Has 30201 Blast hits to 17322 proteins in 780 species: Archae - 12; Bacteria - 1396; Metazoa - 17338; Fungi - 3422; Plants - 5037; Viruses - 0; Other Eukaryotes - 2996 (source: NCBI BLink).
AT1G70440	-2.62728	2.95776e-10	similar to RCD one 3
AT5G55420	-2.62782	0.00105953	Encodes a Protease inhibitor/seed storage/LTP family protein [pseudogene]
AT2G04495	-2.63365	0.00038736	unknown protein; FUNCTIONS IN: molecular_function unknown; INVOLVED IN: biological_process unknown; LOCATED IN: endomembrane system; BEST Arabidopsis thaliana protein match is: unknown protein (TAIR:AT2G04515.1); Has 30201 Blast hits to 17322 proteins in 780 species: Archae - 12; Bacteria - 1396; Metazoa - 17338; Fungi - 3422; Plants - 5037; Viruses - 0; Other Eukaryotes - 2996 (source: NCBI BLin…
AT1G14870	-2.64001	3.03476e-14	PLANT CADMIUM RESISTANCE 2
AT1G52200	-2.64173	0.000580484	PLAC8 family protein
AT1G69790	-2.65717	7.36372e-19	Protein kinase superfamily protein
AT2G03770	-2.66319	3.12091e-05	P-loop containing nucleoside triphosphate hydrolases superfamily protein
AT2G36970	-2.6757	7.02432e-10	UDP-Glycosyltransferase superfamily protein
AT5G54490	-2.68299	1.24744e-05	pinoid-binding protein 1
AT5G05190	-2.69358	9.09697e-33	Protein of unknown function (DUF3133)
AT1G51800	-2.70821	1.14308e-09	Leucine-rich repeat protein kinase family protein
AT5G25250	-2.71409	0.0236298	SPFH/Band 7/PHB domain-containing membrane-associated protein family
AT3G57240	-2.71475	0.0136026	beta-1,3-glucanase 3
AT2G26560	-2.73712	0.0171739	phospholipase A 2A
AT2G38470	-2.75487	0.000162514	WRKY DNA-binding protein 33
AT2G36750	-2.76251	5.31379e-21	UDP-glucosyl transferase 73C1
AT4G16820	-2.7673	4.30027e-07	alpha/beta-Hydrolases superfamily protein
AT1G28370	-2.77907	9.12535e-05	ERF domain protein 11
AT3G56710	-2.78595	6.54145e-31	sigma factor binding protein 1
AT3G09405	-2.78616	0.00187534	Pectinacetylesterase family protein
AT3G53232	-2.7962	6.96191e-08	ROTUNDIFOLIA like 1
AT4G04490	-2.81802	6.31449e-11	cysteine-rich RLK (RECEPTOR-like protein kinase) 36
AT1G02930	-2.82155	1.1966e-11	glutathione S-transferase 6
AT4G23215	-2.83544	0.00840793	pseudogene of cysteine-rich receptor-like protein kinase family protein
AT2G23680	-2.83713	4.16934e-09	Cold acclimation protein WCOR413 family
AT1G15415	-2.84769	0.00557732	The protein encoded by this gene was identified as a part of pollen proteome by mass spec analysis. It has weak homology to LEA (late embryo abundant) proteins. Encodes protein phosphatase 2A (PP2A) B'gamma subunit. Targeted to nucleus and cytosol.
AT2G44460	-2.86049	4.57193e-08	beta glucosidase 28
AT3G22160	-2.86442	3.46767e-11	VQ motif-containing protein
AT1G32870	-2.88134	4.8381e-89	NAC domain protein 13
AT3G52400	-2.8826	1.47756e-06	syntaxin of plants 122
AT2G41380	-2.9144	5.35494e-10	S-adenosyl-L-methionine-dependent methyltransferases superfamily protein
AT1G64900	-2.91781	1.20915e-86	cytochrome P450, family 89, subfamily A, polypeptide 2
AT1G10790	-2.93347	0.000228595	BEST Arabidopsis thaliana protein match is: hydroxyproline-rich glycoprotein family protein (TAIR:AT3G56590.2); Has 78 Blast hits to 78 proteins in 11 species: Archae - 0; Bacteria - 0; Metazoa - 0; Fungi - 0; Plants - 78; Viruses - 0; Other Eukaryotes - 0 (source: NCBI BLink).
AT1G02820	-2.94416	0.00667137	Late embryogenesis abundant 3 (LEA3) family protein
AT3G04175	-2.95434	3.38253e-10	no_annotation_available
AT3G13950	-2.96627	1.15972e-07	unknown protein; BEST Arabidopsis thaliana protein match is: unknown protein (TAIR:AT4G13266.1); Has 339 Blast hits to 265 proteins in 12 species: Archae - 0; Bacteria - 0; Metazoa - 0; Fungi - 0; Plants - 339; Viruses - 0; Other Eukaryotes - 0 (source: NCBI BLink).
AT3G29250	-2.9894	3.08365e-31	NAD(P)-binding Rossmann-fold superfamily protein
AT2G36460	-3.00314	8.39431e-101	Aldolase superfamily protein
AT1G22890	-3.03027	0.000154608	unknown protein; FUNCTIONS IN: molecular_function unknown; INVOLVED IN: biological_process unknown; LOCATED IN: endomembrane system; EXPRESSED IN: 19 plant structures; EXPRESSED DURING: 11 growth stages; Has 17 Blast hits to 17 proteins in 2 species: Archae - 0; Bacteria - 0; Metazoa - 0; Fungi - 0; Plants - 17; Viruses - 0; Other Eukaryotes - 0 (source: NCBI BLink).
AT5G42830	-3.04652	1.06971e-07	HXXXD-type acyl-transferase family protein
AT1G66480	-3.04748	2.04794e-09	plastid movement impaired 2
AT5G54710	-3.05032	2.94916e-05	Ankyrin repeat family protein
AT4G02380	-3.0703	1.23348e-09	senescence-associated gene 21
AT3G50930	-3.0714	6.50106e-16	cytochrome BC1 synthesis
AT1G32920	-3.10992	2.24086e-09	unknown protein; FUNCTIONS IN: molecular_function unknown; INVOLVED IN: response to wounding; LOCATED IN: endomembrane system; EXPRESSED IN: 23 plant structures; EXPRESSED DURING: 13 growth stages; BEST Arabidopsis thaliana protein match is: unknown protein (TAIR:AT1G32928.1); Has 42 Blast hits to 42 proteins in 8 species: Archae - 0; Bacteria - 0; Metazoa - 0; Fungi - 0; Plants - 42; Viruses - 0…
AT2G20562	-3.11	0.00165984	unknown protein; LOCATED IN: endomembrane system; BEST Arabidopsis thaliana protein match is: unknown protein (TAIR:AT2G31090.1); Has 70 Blast hits to 70 proteins in 13 species: Archae - 0; Bacteria - 0; Metazoa - 0; Fungi - 0; Plants - 70; Viruses - 0; Other Eukaryotes - 0 (source: NCBI BLink).
AT3G12203	-3.11486	1.34309e-05	serine carboxypeptidase-like 17
AT5G55620	-3.1271	8.10253e-79	unknown protein; BEST Arabidopsis thaliana protein match is: unknown protein (TAIR:AT3G09950.1); Has 30201 Blast hits to 17322 proteins in 780 species: Archae - 12; Bacteria - 1396; Metazoa - 17338; Fungi - 3422; Plants - 5037; Viruses - 0; Other Eukaryotes - 2996 (source: NCBI BLink).
AT1G53470	-3.16552	1.23841e-20	mechanosensitive channel of small conductance-like 4
AT2G43820	-3.1665	9.29362e-33	UDP-glucosyltransferase 74F2
AT1G72330	-3.18212	1.66203e-120	alanine aminotransferase 2
AT2G43590	-3.18246	7.7337e-13	Chitinase family protein
AT1G30135	-3.20221	0.0034107	jasmonate-zim-domain protein 8
AT5G22300	-3.20386	0.000407473	nitrilase 4
AT1G07180	-3.2302	9.54213e-35	alternative NAD(P)H dehydrogenase 1
AT4G05380	-3.23474	1.26498e-22	P-loop containing nucleoside triphosphate hydrolases superfamily protein
AT1G61415	-3.24261	1.41167e-17	unknown protein; FUNCTIONS IN: molecular_function unknown; INVOLVED IN: biological_process unknown; LOCATED IN: cellular_component unknown; BEST Arabidopsis thaliana protein match is: unknown protein (TAIR:AT1G61450.1); Has 30201 Blast hits to 17322 proteins in 780 species: Archae - 12; Bacteria - 1396; Metazoa - 17338; Fungi - 3422; Plants - 5037; Viruses - 0; Other Eukaryotes - 2996 (source: NC…
AT2G15042	-3.24282	4.96546e-07	Leucine-rich repeat (LRR) family protein
AT1G05575	-3.24575	0.000294026	unknown protein; FUNCTIONS IN: molecular_function unknown; INVOLVED IN: anaerobic respiration; LOCATED IN: endomembrane system; EXPRESSED IN: 17 plant structures; EXPRESSED DURING: 9 growth stages; BEST Arabidopsis thaliana protein match is: unknown protein (TAIR:AT2G31945.1); Has 63 Blast hits to 63 proteins in 10 species: Archae - 0; Bacteria - 0; Metazoa - 0; Fungi - 0; Plants - 63; Viruses - …
AT4G39670	-3.2799	3.59073e-06	Glycolipid transfer protein (GLTP) family protein
AT2G45570	-3.29156	4.38123e-18	cytochrome P450, family 76, subfamily C, polypeptide 2
AT2G41100	-3.31717	2.38255e-05	Calcium-binding EF hand family protein
AT1G78410	-3.31999	0.00175826	VQ motif-containing protein
AT2G29350	-3.32324	5.92379e-23	senescence-associated gene 13
AT1G10140	-3.32774	1.78115e-08	Uncharacterised conserved protein UCP031279
AT3G27150	-3.33291	1.50324e-08	Galactose oxidase/kelch repeat superfamily protein
AT3G01600	-3.3632	7.42663e-65	NAC domain containing protein 44
AT2G26530	-3.36932	0.00385046	Protein of unknown function (DUF1645)
AT5G62520	-3.37142	8.0184e-09	similar to RCD one 5
AT1G76480	-3.37466	8.2713e-08	unknown protein; FUNCTIONS IN: molecular_function unknown; INVOLVED IN: biological_process unknown; LOCATED IN: cellular_component unknown; BEST Arabidopsis thaliana protein match is: unknown protein (TAIR:AT1G20890.1).
AT2G30395	-3.39361	5.37744e-06	ovate family protein 17
AT5G50200	-3.40042	1.14893e-13	nitrate transmembrane transporters
AT2G41445	-3.401	3.76006e-10	unknown protein; FUNCTIONS IN: molecular_function unknown; INVOLVED IN: biological_process unknown; LOCATED IN: cellular_component unknown; BEST Arabidopsis thaliana protein match is: unknown protein (TAIR:AT2G41470.1); Has 30201 Blast hits to 17322 proteins in 780 species: Archae - 12; Bacteria - 1396; Metazoa - 17338; Fungi - 3422; Plants - 5037; Viruses - 0; Other Eukaryotes - 2996 (source: NC…
AT5G66480	-3.42247	1.32448e-67	unknown protein; FUNCTIONS IN: molecular_function unknown; INVOLVED IN: biological_process unknown; LOCATED IN: chloroplast; BEST Arabidopsis thaliana protein match is: unknown protein (TAIR:AT3G50910.1); Has 30201 Blast hits to 17322 proteins in 780 species: Archae - 12; Bacteria - 1396; Metazoa - 17338; Fungi - 3422; Plants - 5037; Viruses - 0; Other Eukaryotes - 2996 (source: NCBI BLink).
AT2G39400	-3.42267	0.0143438	alpha/beta-Hydrolases superfamily protein
AT2G38250	-3.42455	1.84851e-16	Homeodomain-like superfamily protein
AT1G32880	-3.44297	3.25578e-05	ARM repeat superfamily protein
AT2G38340	-3.44845	0.000324509	Integrase-type DNA-binding superfamily protein
AT3G14700	-3.47982	1.14834e-10	SART-1 family
AT5G00765	-3.56	0.000416808	no_annotation_available
AT5G40690	-3.57712	5.9464e-36	CONTAINS InterPro DOMAIN/s: EF-Hand 1, calcium-binding site (InterPro:IPR018247); BEST Arabidopsis thaliana protein match is: unknown protein (TAIR:AT2G41730.1); Has 1807 Blast hits to 1807 proteins in 277 species: Archae - 0; Bacteria - 0; Metazoa - 736; Fungi - 347; Plants - 385; Viruses - 0; Other Eukaryotes - 339 (source: NCBI BLink).
AT1G17170	-3.58866	1.56716e-103	glutathione S-transferase TAU 24
AT2G30400	-3.59893	4.37853e-07	ovate family protein 2
AT3G14620	-3.60027	7.06548e-08	cytochrome P450, family 72, subfamily A, polypeptide 8
AT1G57630	-3.60698	2.68261e-05	Toll-Interleukin-Resistance (TIR) domain family protein
AT5G38900	-3.61168	2.19048e-08	Thioredoxin superfamily protein
AT5G54720	-3.61924	2.06741e-07	Ankyrin repeat family protein
AT3G62150	-3.62599	1.87439e-10	P-glycoprotein 21
AT1G75830	-3.64961	1.14209e-08	low-molecular-weight cysteine-rich 67
AT5G54100	-3.65299	2.05469e-195	SPFH/Band 7/PHB domain-containing membrane-associated protein family
AT2G20510	-3.65601	5.03231e-15	translocase inner membrane subunit 44-1
AT2G21640	-3.69048	3.45252e-116	Encodes a protein of unknown function that is a marker for oxidative stress response.
AT5G64750	-3.70454	9.24584e-11	Integrase-type DNA-binding superfamily protein
AT1G21130	-3.71554	0.00211479	O-methyltransferase family protein
AT4G25330	-3.71917	1.18828e-29	unknown protein; Has 21 Blast hits to 21 proteins in 10 species: Archae - 0; Bacteria - 0; Metazoa - 0; Fungi - 0; Plants - 21; Viruses - 0; Other Eukaryotes - 0 (source: NCBI BLink).
AT4G37370	-3.74089	5.09282e-11	cytochrome P450, family 81, subfamily D, polypeptide 8
AT1G02470	-3.7635	1.79417e-47	Polyketide cyclase/dehydrase and lipid transport superfamily protein
AT1G75490	-3.77144	4.08009e-09	Integrase-type DNA-binding superfamily protein
AT3G49110	-3.77302	5.77126e-16	peroxidase CA
AT4G19370	-3.82566	3.69469e-05	Protein of unknown function (DUF1218)
AT5G54560	-3.86827	1.7918e-16	Protein of unknown function (DUF295)
AT1G80840	-3.88212	1.3185e-05	WRKY DNA-binding protein 40
AT3G59900	-3.88393	2.21259e-15	auxin-regulated gene involved in organ size
AT5G52940	-3.88479	6.31846e-17	Protein of unknown function (DUF295)
AT3G09545	-3.93664	2.79892e-10	no_annotation_available
AT4G21490	-3.94079	2.15814e-33	NAD(P)H dehydrogenase B3
AT5G20230	-3.9511	3.22956e-06	blue-copper-binding protein
AT3G22370	-3.95267	2.83306e-126	alternative oxidase 1A
AT2G34500	-3.95286	9.72793e-07	cytochrome P450, family 710, subfamily A, polypeptide 1
AT1G76600	-3.95626	1.29621e-61	unknown protein; FUNCTIONS IN: molecular_function unknown; INVOLVED IN: N-terminal protein myristoylation; LOCATED IN: nucleolus, nucleus; EXPRESSED IN: 24 plant structures; EXPRESSED DURING: 15 growth stages; BEST Arabidopsis thaliana protein match is: unknown protein (TAIR:AT1G21010.1); Has 220 Blast hits to 220 proteins in 14 species: Archae - 0; Bacteria - 0; Metazoa - 0; Fungi - 0; Plants - …
AT3G45730	-3.97119	1.39754e-65	unknown protein; Has 3 Blast hits to 3 proteins in 1 species: Archae - 0; Bacteria - 0; Metazoa - 0; Fungi - 0; Plants - 3; Viruses - 0; Other Eukaryotes - 0 (source: NCBI BLink).
AT3G10930	-4.01985	0.000411975	unknown protein; FUNCTIONS IN: molecular_function unknown; INVOLVED IN: biological_process unknown; LOCATED IN: mitochondrion; EXPRESSED IN: 18 plant structures; EXPRESSED DURING: 9 growth stages; Has 1 Blast hits to 1 proteins in 1 species: Archae - 0; Bacteria - 0; Metazoa - 0; Fungi - 0; Plants - 1; Viruses - 0; Other Eukaryotes - 0 (source: NCBI BLink).
AT2G18193	-4.04036	2.55989e-103	P-loop containing nucleoside triphosphate hydrolases superfamily protein
AT5G59540	-4.06262	5.49372e-11	2-oxoglutarate (2OG) and Fe(II)-dependent oxygenase superfamily protein
AT3G58150	-4.06509	7.87162e-73	Optic atrophy 3 protein (OPA3)
AT2G15480	-4.10332	2.58434e-13	UDP-glucosyl transferase 73B5
AT5G09570	-4.12603	8.29515e-99	Cox19-like CHCH family protein
AT2G28815	-4.15135	1.25261e-23	no_annotation_available
AT5G24110	-4.1578	3.14359e-08	WRKY DNA-binding protein 30
AT1G05680	-4.16169	1.05942e-134	Uridine diphosphate glycosyltransferase 74E2
AT3G48630	-4.18126	0.0141565	unknown protein; BEST Arabidopsis thaliana protein match is: unknown protein (TAIR:AT3G44150.1); Has 64 Blast hits to 64 proteins in 15 species: Archae - 0; Bacteria - 0; Metazoa - 0; Fungi - 0; Plants - 64; Viruses - 0; Other Eukaryotes - 0 (source: NCBI BLink).
AT2G35570	-4.19798	7.54474e-55	pseudogene, serpin (serine protease inhibitor) family, similar to phloem serpin-1 (Cucurbita maxima) GI:9937311; blastp match of 49% identity and 9.9e-85 P-value to GP
AT2G44080	-4.22687	9.10351e-60	ARGOS-like
AT5G52930	-4.23636	1.95478e-90	Protein of unknown function (DUF295)
AT1G26970	-4.24858	4.18232e-19	Protein kinase superfamily protein
AT4G15700	-4.25234	0.00039388	Thioredoxin superfamily protein
AT2G32030	-4.26415	3.74752e-16	Acyl-CoA N-acyltransferases (NAT) superfamily protein
AT2G14070	-4.32007	5.0301e-15	wound-responsive protein-related
AT5G49690	-4.36157	1.82738e-08	UDP-Glycosyltransferase superfamily protein
AT2G03760	-4.37546	4.77248e-166	sulphotransferase 12
AT5G54550	-4.39262	1.8689e-14	Protein of unknown function (DUF295)
AT1G18570	-4.40615	0.000110259	myb domain protein 51
AT1G42980	-4.40677	1.08161e-07	Actin-binding FH2 (formin homology 2) family protein
AT2G20800	-4.48077	5.30852e-116	NAD(P)H dehydrogenase B4
AT3G11340	-4.49344	2.38145e-14	UDP-Glycosyltransferase superfamily protein
AT2G30250	-4.49484	2.28786e-50	WRKY DNA-binding protein 25
AT2G32020	-4.50024	9.64229e-46	Acyl-CoA N-acyltransferases (NAT) superfamily protein
AT2G16060	-4.50172	2.98079e-75	hemoglobin 1
AT1G19020	-4.5029	0.000186767	unknown protein; BEST Arabidopsis thaliana protein match is: unknown protein (TAIR:AT3G48180.1); Has 88 Blast hits to 88 proteins in 15 species: Archae - 0; Bacteria - 0; Metazoa - 0; Fungi - 0; Plants - 88; Viruses - 0; Other Eukaryotes - 0 (source: NCBI BLink).
AT2G30770	-4.50779	0.000219558	cytochrome P450, family 71, subfamily A, polypeptide 13
AT5G54450	-4.52228	5.119e-103	Protein of unknown function (DUF295)
AT2G36800	-4.63542	1.13296e-124	don-glucosyltransferase 1
AT1G78850	-4.63822	1.72584e-12	D-mannose binding lectin protein with Apple-like carbohydrate-binding domain
AT1G02520	-4.64326	1.06972e-102	P-glycoprotein 11
AT5G53230	-4.64526	1.13889e-06	Protein of unknown function (DUF295)
AT5G59820	-4.65006	6.46849e-09	C2H2-type zinc finger family protein
AT4G34380	-4.65364	1.54373e-17	Transducin/WD40 repeat-like superfamily protein
AT1G69930	-4.66915	8.37533e-05	glutathione S-transferase TAU 11
AT2G18690	-4.67993	3.68729e-05	unknown protein; FUNCTIONS IN: molecular_function unknown; INVOLVED IN: biological_process unknown; LOCATED IN: membrane; EXPRESSED IN: 17 plant structures; EXPRESSED DURING: 9 growth stages; CONTAINS InterPro DOMAIN/s: Protein of unknown function DUF975 (InterPro:IPR010380); BEST Arabidopsis thaliana protein match is: unknown protein (TAIR:AT2G18680.1); Has 213 Blast hits to 211 proteins in 20 s…
AT1G20310	-4.7138	2.56234e-09	unknown protein; FUNCTIONS IN: molecular_function unknown; INVOLVED IN: biological_process unknown; LOCATED IN: chloroplast; EXPRESSED IN: 16 plant structures; EXPRESSED DURING: 9 growth stages; BEST Arabidopsis thaliana protein match is: unknown protein (TAIR:AT1G76070.1); Has 46 Blast hits to 46 proteins in 12 species: Archae - 0; Bacteria - 0; Metazoa - 0; Fungi - 0; Plants - 46; Viruses - 0; …
AT1G20350	-4.7234	8.54609e-25	translocase inner membrane subunit 17-1
AT2G42065	-4.77836	7.63472e-17	no_annotation_available
AT2G41230	-4.81333	1.62197e-12	unknown protein; Has 75 Blast hits to 75 proteins in 8 species: Archae - 0; Bacteria - 0; Metazoa - 0; Fungi - 0; Plants - 75; Viruses - 0; Other Eukaryotes - 0 (source: NCBI BLink).
AT2G29490	-4.87132	7.99712e-23	glutathione S-transferase TAU 1
AT1G17180	-4.92272	9.32169e-53	glutathione S-transferase TAU 25
AT5G43450	-4.93576	1.13967e-208	2-oxoglutarate (2OG) and Fe(II)-dependent oxygenase superfamily protein
AT4G15760	-4.93848	9.50132e-149	monooxygenase 1
AT4G37030	-4.95899	9.01493e-149	unknown protein; FUNCTIONS IN: molecular_function unknown; INVOLVED IN: biological_process unknown; LOCATED IN: endomembrane system; BEST Arabidopsis thaliana protein match is: unknown protein (TAIR:AT4G12680.1); Has 101 Blast hits to 99 proteins in 12 species: Archae - 0; Bacteria - 0; Metazoa - 0; Fungi - 0; Plants - 101; Viruses - 0; Other Eukaryotes - 0 (source: NCBI BLink).
AT1G35880	-4.97009	0.00049554	unknown protein; Has 251 Blast hits to 234 proteins in 66 species: Archae - 2; Bacteria - 48; Metazoa - 87; Fungi - 9; Plants - 70; Viruses - 0; Other Eukaryotes - 35 (source: NCBI BLink).
AT2G47000	-5.01645	1.2324e-284	ATP binding cassette subfamily B4
AT5G24640	-5.02319	9.968e-103	unknown protein; BEST Arabidopsis thaliana protein match is: unknown protein (TAIR:AT2G41730.1); Has 1807 Blast hits to 1807 proteins in 277 species: Archae - 0; Bacteria - 0; Metazoa - 736; Fungi - 347; Plants - 385; Viruses - 0; Other Eukaryotes - 339 (source: NCBI BLink).
AT3G48850	-5.05792	3.18952e-35	phosphate transporter 3;2
AT2G47520	-5.12772	5.76172e-24	Integrase-type DNA-binding superfamily protein
AT3G26830	-5.13828	2.34752e-08	Cytochrome P450 superfamily protein
AT3G09525	-5.14555	2.50934e-08	no_annotation_available
AT3G25577	-5.16369	0.00236033	unknown protein; FUNCTIONS IN: molecular_function unknown; INVOLVED IN: biological_process unknown; LOCATED IN: endomembrane system; Has 30201 Blast hits to 17322 proteins in 780 species: Archae - 12; Bacteria - 1396; Metazoa - 17338; Fungi - 3422; Plants - 5037; Viruses - 0; Other Eukaryotes - 2996 (source: NCBI BLink).
AT1G01480	-5.18225	1.85346e-38	1-amino-cyclopropane-1-carboxylate synthase 2
AT1G05990	-5.28786	0.00153842	EF hand calcium-binding protein family
AT1G49570	-5.34005	1.30608e-06	Peroxidase superfamily protein
AT2G03130	-5.37626	8.20276e-22	Ribosomal protein L12/ ATP-dependent Clp protease adaptor protein ClpS family protein
AT1G06933	-5.39648	0.00716343	no_annotation_available
AT1G02920	-5.41092	8.62278e-17	glutathione S-transferase 7
AT2G04070	-5.45937	2.4547e-12	MATE efflux family protein
AT4G12735	-5.46318	2.95946e-17	unknown protein; FUNCTIONS IN: molecular_function unknown; INVOLVED IN: biological_process unknown; LOCATED IN: plasma membrane; EXPRESSED IN: rosette leaf, cultured cell; BEST Arabidopsis thaliana protein match is: unknown protein (TAIR:AT4G12731.1); Has 35333 Blast hits to 34131 proteins in 2444 species: Archae - 798; Bacteria - 22429; Metazoa - 974; Fungi - 991; Plants - 531; Viruses - 0; Othe…
AT2G29460	-5.49394	4.43899e-21	glutathione S-transferase tau 4
AT3G32383	-5.49463	1.95562e-14	transposable element gene
AT2G31420	-5.49655	0.000761044	Domain of unknown function (DUF313)
AT2G41730	-5.5365	2.10616e-186	unknown protein; BEST Arabidopsis thaliana protein match is: unknown protein (TAIR:AT5G24640.1); Has 25 Blast hits to 25 proteins in 5 species: Archae - 0; Bacteria - 0; Metazoa - 0; Fungi - 0; Plants - 25; Viruses - 0; Other Eukaryotes - 0 (source: NCBI BLink).
AT2G15490	-5.53951	9.28254e-18	UDP-glycosyltransferase 73B4
AT5G51440	-5.55273	1.40134e-68	HSP20-like chaperones superfamily protein
AT4G08555	-5.56985	7.57787e-11	unknown protein; FUNCTIONS IN: molecular_function unknown; INVOLVED IN: biological_process unknown; LOCATED IN: cellular_component unknown; EXPRESSED IN: cultured cell; Has 4 Blast hits to 4 proteins in 2 species: Archae - 0; Bacteria - 0; Metazoa - 0; Fungi - 0; Plants - 4; Viruses - 0; Other Eukaryotes - 0 (source: NCBI BLink).
AT3G28190	-5.62328	6.96688e-17	unknown protein; FUNCTIONS IN: molecular_function unknown; INVOLVED IN: biological_process unknown; LOCATED IN: endomembrane system; Has 2 Blast hits to 2 proteins in 1 species: Archae - 0; Bacteria - 0; Metazoa - 0; Fungi - 0; Plants - 2; Viruses - 0; Other Eukaryotes - 0 (source: NCBI BLink).
AT1G10585	-5.65392	1.68187e-09	basic helix-loop-helix (bHLH) DNA-binding superfamily protein
AT1G33030	-5.66919	0.000408062	O-methyltransferase family protein
AT5G14490	-5.69469	1.30759e-14	NAC domain containing protein 85
AT5G62480	-5.7377	1.24308e-207	glutathione S-transferase tau 9
AT4G25930	-5.73993	2.22206e-34	Protein of unknown function (DUF295)
AT5G13210	-5.77864	8.82483e-95	Uncharacterised conserved protein UCP015417, vWA
AT4G02520	-5.82897	2.63275e-24	glutathione S-transferase PHI 2
AT2G04050	-5.85858	5.56215e-87	MATE efflux family protein
AT4G28460	-5.88356	1.31162e-15	unknown protein; FUNCTIONS IN: molecular_function unknown; INVOLVED IN: biological_process unknown; LOCATED IN: endomembrane system; EXPRESSED IN: 10 plant structures; EXPRESSED DURING: LP.04 four leaves visible, 4 anthesis, petal differentiation and expansion stage; Has 8 Blast hits to 8 proteins in 3 species: Archae - 0; Bacteria - 0; Metazoa - 0; Fungi - 0; Plants - 8; Viruses - 0; Other Eukar…
AT3G15356	-5.89509	2.25704e-17	Legume lectin family protein
AT5G37490	-5.97313	2.22166e-72	ARM repeat superfamily protein
AT2G20720	-6.04522	3.71767e-55	Pentatricopeptide repeat (PPR) superfamily protein
AT2G25040	-6.15888	6.18021e-05	pseudogene, similar to ClpB, blastp match of 70% identity and 9.9e-20 P-value to GP
AT4G25200	-6.16605	1.04374e-11	mitochondrion-localized small heat shock protein 23.6
AT3G54520	-6.21475	3.8934e-07	unknown protein; BEST Arabidopsis thaliana protein match is: unknown protein (TAIR:AT3G54530.1); Has 72 Blast hits to 70 proteins in 20 species: Archae - 0; Bacteria - 5; Metazoa - 8; Fungi - 2; Plants - 18; Viruses - 0; Other Eukaryotes - 39 (source: NCBI BLink).
AT1G76470	-6.27507	3.61491e-05	NAD(P)-binding Rossmann-fold superfamily protein
AT1G05675	-6.28403	2.92103e-08	UDP-Glycosyltransferase superfamily protein
AT5G43455	-6.3864	7.19568e-05	pre-tRNA
AT3G25250	-6.71192	8.53701e-55	AGC (cAMP-dependent, cGMP-dependent and protein kinase C) kinase family protein
AT1G32350	-6.71959	1.59241e-12	alternative oxidase 1D
AT3G54530	-6.81699	3.48645e-28	unknown protein; BEST Arabidopsis thaliana protein match is: unknown protein (TAIR:AT3G54520.1); Has 159 Blast hits to 159 proteins in 50 species: Archae - 2; Bacteria - 26; Metazoa - 55; Fungi - 5; Plants - 20; Viruses - 2; Other Eukaryotes - 49 (source: NCBI BLink).
AT3G25655	-6.84946	4.07622e-05	inflorescence deficient in abscission (IDA)-like 1
AT4G12470	-6.98113	3.89479e-06	azelaic acid induced 1
AT5G14730	-7.09415	3.22048e-10	unknown protein; CONTAINS InterPro DOMAIN/s: Protein of unknown function DUF1645 (InterPro:IPR012442); BEST Arabidopsis thaliana protein match is: unknown protein (TAIR:AT3G01513.1); Has 85 Blast hits to 83 proteins in 14 species: Archae - 0; Bacteria - 9; Metazoa - 0; Fungi - 0; Plants - 76; Viruses - 0; Other Eukaryotes - 0 (source: NCBI BLink).
AT5G17390	-7.19697	2.04037e-06	Adenine nucleotide alpha hydrolases-like superfamily protein
AT3G16530	-7.25773	1.10079e-10	Legume lectin family protein
AT5G55150	-7.29698	1.32676e-09	Protein of unknown function (DUF295)
AT5G44140	-7.34166	4.72818e-07	prohibitin 7
AT2G04040	-7.41966	2.17252e-44	MATE efflux family protein
AT2G23270	-7.80804	5.95547e-10	unknown protein; FUNCTIONS IN: molecular_function unknown; INVOLVED IN: biological_process unknown; LOCATED IN: endomembrane system; EXPRESSED IN: stem, sperm cell, root, stamen; EXPRESSED DURING: 4 anthesis; BEST Arabidopsis thaliana protein match is: unknown protein (TAIR:AT4G37290.1); Has 36 Blast hits to 35 proteins in 6 species: Archae - 0; Bacteria - 0; Metazoa - 0; Fungi - 0; Plants - 36; …
AT3G22360	-8.19867	3.16898e-09	alternative oxidase 1B
AT1G52210	-8.9686	9.43175e-12	transposable element gene
AT2G44070	-9.18746	2.60673e-12	NagB/RpiA/CoA transferase-like superfamily protein
AT3G23550	-9.71905	1.38051e-05	MATE efflux family protein
AT3G25573	-10.2081	1.28767e-15	unknown protein; FUNCTIONS IN: molecular_function unknown; INVOLVED IN: biological_process unknown; LOCATED IN: endomembrane system; Has 30201 Blast hits to 17322 proteins in 780 species: Archae - 12; Bacteria - 1396; Metazoa - 17338; Fungi - 3422; Plants - 5037; Viruses - 0; Other Eukaryotes - 2996 (source: NCBI BLink).
AT3G49620	-11.0155	1.99014e-05	2-oxoglutarate (2OG) and Fe(II)-dependent oxygenase superfamily protein
