# Supplementary material for: Transcription factors HB21/40/53 trigger inflorescence arrest through abscisic acid accumulation at the end of flowering
Source: Plant Physiol. 2024 Apr 26;195(4):2743–56. doi: 10.1093/plphys/kiae234 (PMC11288733; doi:10.1093/plphys/kiae234)
Supplement: kiae234_Supplementary_Data [file kiae234_supplementary_data.zip › st2.xlsx]

## Sheet: Hoja1
Supplementary Table S2: GO analysis of down regulated genes by HB21.
ontology: namespace
curator: bingo
Selected ontology file : bundle://113.0:1/data/GO_Biological_Process
Selected annotation file : bundle://113.0:1/data/A_thaliana_default
Discarded evidence codes :
Overrepresentation
Selected statistical test : Hypergeometric test
Selected correction : Benjamini & Hochberg False Discovery Rate (FDR) correction
Selected significance level : 0.05
Testing option : Use whole annotation as reference set
The selected cluster :
AT3G59900	AT1G72930	AT2G34070	AT1G15900	AT2G39400	AT3G09405	AT2G38310	AT3G09525	AT4G16820	AT3G45730	AT1G02820	AT5G07760	AT4G15975	AT4G34138	AT4G34135	AT5G52570	AT1G46768	AT2G26560	AT4G04830	AT1G32350	AT1G30170	AT2G39650	AT3G19580	AT5G27120	AT1G72940	AT3G22850	AT1G10585	AT4G33050	AT4G34380	AT1G02930	AT5G07530	AT4G17900	AT2G41730	AT5G38130	AT3G29250	AT2G27400	AT3G10520	AT3G28160	AT4G38860	AT4G25200	AT4G02520	AT3G09545	AT1G07180	AT1G10790	AT1G30160	AT3G55880	AT1G30040	AT5G65310	AT1G67120	AT2G20800
AT5G54710	AT5G63790	AT5G49480	AT3G22820	AT3G62150	AT2G15080	AT1G17170	AT1G76650	AT5G51440	AT1G09533	AT5G43700	AT5G58070	AT5G23930	AT2G04070	AT2G29350	AT1G64560	AT5G54840	AT5G64750	AT5G54720	AT4G08555	AT4G28460	AT1G30135	AT4G39235	AT1G17180	AT1G75335	AT5G51330	AT5G51451	AT3G04175	AT2G31420	AT5G40690	AT5G66960	AT4G08780	AT1G10990	AT5G62480	AT2G20560	AT5G06570	AT2G19460	AT2G20562	AT1G02920	AT1G78850	AT1G76550	AT3G44860	AT1G20310	AT5G50130	AT1G53470	AT2G41100	AT4G17250	AT5G20400	AT4G19430	AT5G66607
AT5G63180	AT1G61410	AT1G15870	AT5G44565	AT3G04800	AT5G27760	AT3G57450	AT2G35570	AT1G27730	AT4G17500	AT1G01560	AT5G53030	AT1G61415	AT3G45680	AT5G13370	AT5G37440	AT2G23680	AT5G66480	AT5G64060	AT1G14870	AT3G22360	AT1G33030	AT3G23570	AT3G03965	AT1G75700	AT2G36750	AT2G33480	AT2G32030	AT2G46310	AT2G47520	AT1G26970	AT2G44490	AT5G36220	AT5G59820	AT5G58610	AT3G11340	AT4G15550	AT4G35640	AT2G46790	AT5G54490	AT4G15670	AT5G03545	AT4G21490	AT1G14520	AT1G13670	AT4G03320	AT1G35320	AT3G23560	AT5G24110	AT2G38823
No annotations were retrieved for the following entities:
AT2G34355	AT3G32383	AT1G35230	AT3G23550	AT4G06980	AT1G32880	AT2G39400	AT2G38310	AT3G09525	AT5G07760	AT4G15975	AT3G50930	AT2G35570	AT1G10585	AT1G25275	AT4G12730	AT5G61320	AT4G37370	AT1G51380	AT5G38130	AT3G29250	AT3G28160	AT3G09545	AT1G43910	AT1G07180	AT3G28580	AT3G26200	AT5G52750	AT3G23570	AT4G03292	AT2G20800	AT3G25597	AT3G03965	AT3G46845	AT2G39980	AT5G54095	AT5G05440	AT5G36220	AT1G75540	AT4G20830	AT1G60730	AT3G63380	AT1G05675	AT4G15670	AT2G04050	AT4G21490	AT5G19440	AT3G05355	AT4G03320	AT2G32960
GO-ID	p-value	corr p-value	x	n	X	N	Description	Genes in test set
50896	6.1144e-17	5.3196e-14	158	3207	524	22304	response to stimulus	AT3G59900|AT3G22060|AT3G23030|AT4G18290|AT1G10170|AT1G72930|AT4G02380|AT1G73500|AT1G32920|AT1G55920|AT1G05010|AT4G34135|AT1G80840|AT1G46768|AT2G46450|AT2G26560|AT3G04120|AT1G61410|AT5G50200|AT3G03270|AT5G24530|AT3G19580|AT5G27760|AT4G21870|AT1G72940|AT1G32870|AT5G36910|AT4G33050|AT1G27730|AT4G17500|AT1G01560|AT1G02930|AT1G75490|AT3G45680|AT5G13370|AT3G10520|AT2G26150|AT1G03220|AT2G23680|AT4G38860…
6950	4.2546e-14	1.8507e-11	106	1853	524	22304	response to stress	AT1G10170|AT1G72930|AT4G02380|AT1G73500|AT1G32920|AT1G55920|AT1G80840|AT1G46768|AT2G26560|AT3G04120|AT1G61410|AT5G50200|AT3G03270|AT3G19580|AT5G27760|AT4G21870|AT1G72940|AT5G36910|AT1G27730|AT1G02930|AT2G26150|AT1G03220|AT2G23680|AT4G25200|AT4G02520|AT3G23050|AT1G14870|AT3G55880|AT2G30770|AT3G57260|AT2G30250|AT2G47520|AT5G08790|AT1G49570|AT1G78410|AT3G14210|AT2G44490|AT5G59820|AT2G31865|AT3G26830…
42221	5.9159e-11	1.7156e-08	94	1710	524	22304	response to chemical stimulus	AT3G59900|AT4G25100|AT3G09600|AT5G26920|AT3G22060|AT5G47220|AT3G23030|AT2G16720|AT1G10170|AT4G02380|AT5G63790|AT2G38470|AT1G73500|AT1G52200|AT1G76930|AT3G61460|AT4G18880|AT2G03760|AT1G75040|AT5G43700|AT3G50970|AT1G80840|AT1G46768|AT2G26560|AT4G14560|AT3G04120|AT1G62300|AT5G50200|AT3G25760|AT3G19580|AT5G27760|AT5G64750|AT2G32020|AT3G04720|AT4G33050|AT1G27730|AT4G17500|AT1G01560|AT1G02930|AT2G44080…
9607	2.3204e-10	5.0468e-08	47	550	524	22304	response to biotic stimulus	AT4G02520|AT5G26920|AT5G47220|AT1G10170|AT3G57240|AT3G58350|AT5G64120|AT2G38470|AT2G30770|AT3G57260|AT5G38900|AT5G08790|AT1G02920|AT3G14210|AT2G44490|AT1G05010|AT1G75040|AT2G31865|AT4G34135|AT3G50970|AT1G80840|AT2G46450|AT2G26560|AT3G50480|AT3G49110|AT5G24530|AT1G06160|AT3G26830|AT5G64750|AT3G28930|AT2G15480|AT3G04720|AT2G47730|AT1G19180|AT3G15352|AT2G15490|AT1G02930|AT1G18570|AT3G12580|AT1G75050…
51707	9.3695e-10	1.6303e-07	45	528	524	22304	response to other organism	AT4G02520|AT5G26920|AT5G47220|AT1G10170|AT3G57240|AT3G58350|AT5G64120|AT2G38470|AT2G30770|AT3G57260|AT5G38900|AT5G08790|AT1G02920|AT3G14210|AT2G44490|AT1G05010|AT1G75040|AT2G31865|AT4G34135|AT3G50970|AT1G80840|AT2G46450|AT2G26560|AT3G50480|AT3G49110|AT5G24530|AT1G06160|AT3G26830|AT5G64750|AT3G28930|AT2G15480|AT3G04720|AT2G47730|AT1G19180|AT3G15352|AT2G15490|AT1G02930|AT1G18570|AT3G12580|AT1G75050…
10200	3.7622e-09	5.4552e-07	20	104	524	22304	response to chitin	AT1G62300|AT5G47220|AT4G17490|AT3G19580|AT2G38470|AT4G33050|AT1G74650|AT1G27730|AT4G17500|AT3G46600|AT1G19050|AT3G61460|AT5G59820|AT5G58610|AT1G75490|AT4G18880|AT1G42990|AT1G80840|AT2G26150|AT1G08930
9743	3.228e-07	4.0119e-05	23	177	524	22304	response to carbohydrate stimulus	AT3G04120|AT1G62300|AT5G47220|AT4G17490|AT3G19580|AT5G64750|AT2G38470|AT4G33050|AT1G74650|AT1G27730|AT5G08790|AT4G17500|AT3G46600|AT1G19050|AT3G61460|AT5G59820|AT5G58610|AT1G75490|AT4G18880|AT1G42990|AT1G80840|AT2G26150|AT1G08930
51704	8.8747e-07	9.6512e-05	47	694	524	22304	multi-organism process	AT4G02520|AT4G27300|AT5G26920|AT5G47220|AT1G10170|AT3G57240|AT3G58350|AT5G64120|AT2G38470|AT2G30770|AT3G57260|AT5G38900|AT5G08790|AT1G02920|AT3G14210|AT2G44490|AT1G05010|AT1G75040|AT2G31865|AT4G34135|AT3G50970|AT1G80840|AT2G46450|AT2G26560|AT3G50480|AT3G49110|AT5G24530|AT1G06160|AT3G26830|AT5G64750|AT3G28930|AT2G15480|AT3G04720|AT2G47730|AT1G19180|AT3G15352|AT2G15490|AT1G02930|AT5G07530|AT1G18570…
10033	1.1935e-06	0.00011538	60	1037	524	22304	response to organic substance	AT3G59900|AT3G09600|AT5G26920|AT3G22060|AT5G47220|AT3G23030|AT2G16720|AT2G38470|AT1G73500|AT1G76930|AT3G61460|AT4G18880|AT2G03760|AT5G43700|AT3G50970|AT1G80840|AT4G14560|AT3G04120|AT1G62300|AT3G19580|AT5G64750|AT2G32020|AT3G04720|AT4G33050|AT1G27730|AT4G17500|AT1G01560|AT2G44080|AT1G75490|AT1G42990|AT5G13370|AT3G52400|AT3G10520|AT2G26150|AT4G11280|AT4G38860|AT3G23050|AT1G56150|AT5G65310|AT1G74650…
9628	2.5655e-06	0.0002232	64	1168	524	22304	response to abiotic stimulus	AT3G09600|AT3G25770|AT2G16720|AT4G18290|AT1G10170|AT4G02380|AT2G38470|AT1G73500|AT5G49480|AT1G55920|AT5G51440|AT2G03760|AT1G75040|AT3G50970|AT5G58070|AT1G46768|AT3G04120|AT3G49110|AT3G22370|AT3G25760|AT1G55450|AT3G19580|AT5G64750|AT4G21870|AT1G32870|AT3G04720|AT1G27730|AT1G02930|AT3G12580|AT2G25140|AT2G26150|AT1G03220|AT4G11280|AT4G25200|AT4G02520|AT3G23050|AT1G30040|AT2G36750|AT3G57260|AT2G30250…
9266	5.3953e-06	0.00042672	31	359	524	22304	response to temperature stimulus	AT4G25200|AT4G02520|AT3G25770|AT4G02380|AT2G38470|AT1G55920|AT3G57260|AT2G30250|AT5G57560|AT3G14210|AT3G11020|AT5G59820|AT5G51440|AT2G41100|AT4G17250|AT3G50970|AT5G58070|AT1G46768|AT2G46790|AT3G04120|AT3G22370|AT4G21870|AT3G22310|AT2G47730|AT1G27730|AT4G38840|AT5G37500|AT3G12580|AT2G25140|AT2G26150|AT2G40340
9617	0.00014616	0.010597	23	241	524	22304	response to bacterium	AT4G02520|AT5G26920|AT5G47220|AT3G49110|AT5G24530|AT1G10170|AT3G26830|AT3G57240|AT3G28930|AT2G38470|AT2G30770|AT2G47730|AT1G19180|AT3G15352|AT1G02930|AT1G02920|AT3G14210|AT2G44490|AT1G18570|AT3G12580|AT1G80840|AT4G15760|AT5G15090
9620	0.00030057	0.020115	18	156	524	22304	response to fungus	AT3G49110|AT5G24530|AT5G64750|AT5G64120|AT2G38470|AT2G30770|AT3G04720|AT5G38900|AT5G08790|AT1G02920|AT2G44490|AT1G05010|AT2G31865|AT3G50970|AT1G80840|AT3G52400|AT2G46450|AT4G12470
6952	0.00058609	0.036421	39	637	524	22304	defense response	AT4G02520|AT1G33590|AT5G26920|AT5G47220|AT1G10170|AT1G72930|AT5G64120|AT2G38470|AT2G30770|AT3G57260|AT2G15130|AT2G15080|AT5G38900|AT1G02920|AT3G14210|AT2G44490|AT2G03760|AT1G75040|AT2G31865|AT3G50970|AT1G80840|AT2G26560|AT3G49110|AT1G06160|AT3G26830|AT1G57630|AT5G64750|AT1G72940|AT5G36910|AT1G72900|AT3G04720|AT2G47730|AT1G19180|AT1G75830|AT1G02930|AT1G18570|AT3G52400|AT5G15090|AT4G12470
19748	0.00086605	0.045903	26	330	524	22304	secondary metabolic process	AT4G02520|AT2G29460|AT1G33030|AT1G30040|AT2G38470|AT1G73500|AT2G30770|AT5G62480|AT1G02400|AT1G17170|AT1G02920|AT3G14210|AT2G44490|AT4G34135|AT5G52570|AT2G29490|AT5G24530|AT3G26830|AT2G47730|AT1G72680|AT1G17180|AT1G02930|AT1G18570|AT1G69930|AT3G29590|AT3G13610
9404	0.00089696	0.045903	10	46	524	22304	toxin metabolic process	AT2G47730|AT4G02520|AT2G29490|AT2G29460|AT1G17180|AT1G02930|AT1G17170|AT1G02920|AT1G69930|AT5G62480
9407	0.00089696	0.045903	10	46	524	22304	toxin catabolic process	AT2G47730|AT4G02520|AT2G29490|AT2G29460|AT1G17180|AT1G02930|AT1G17170|AT1G02920|AT1G69930|AT5G62480
9611	0.0057286	0.27688	15	133	524	22304	response to wounding	AT5G20230|AT3G23050|AT5G50200|AT1G06160|AT1G73500|AT1G32920|AT1G27730|AT5G08790|AT1G76930|AT1G76650|AT3G13790|AT5G59820|AT1G76680|AT1G80840|AT4G11280
50832	0.0065948	0.30197	14	117	524	22304	defense response to fungus	AT3G49110|AT5G64750|AT5G64120|AT2G38470|AT2G30770|AT3G04720|AT5G38900|AT1G02920|AT2G44490|AT2G31865|AT3G50970|AT1G80840|AT3G52400|AT4G12470
9719	0.014014	0.60961	43	835	524	22304	response to endogenous stimulus	AT3G59900|AT3G09600|AT3G23050|AT1G56150|AT3G22060|AT5G47220|AT3G23030|AT5G65310|AT1G73500|AT1G74650|AT5G57560|AT5G08790|AT1G76930|AT1G19050|AT3G61460|AT5G43700|AT3G50970|AT2G47000|AT5G54490|AT4G14560|AT4G17490|AT1G06160|AT3G19580|AT3G26830|AT5G64750|AT1G28370|AT2G32020|AT3G04720|AT1G27730|AT1G19180|AT4G38840|AT5G37500|AT1G01560|AT1G18570|AT2G44080|AT5G13370|AT3G52400|AT3G10520|AT4G11280|AT1G08810…
9651	0.016004	0.66302	25	360	524	22304	response to salt stress	AT4G02520|AT3G09600|AT2G16720|AT1G10170|AT2G38470|AT1G73500|AT5G49480|AT2G30250|AT1G02920|AT5G62520|AT5G59820|AT2G03760|AT3G04120|AT1G55450|AT3G19580|AT3G22310|AT3G04720|AT2G47730|AT1G27730|AT1G02930|AT1G18570|AT4G37910|AT2G26650|AT1G03220|AT1G08930
6970	0.019248	0.76115	26	388	524	22304	response to osmotic stress	AT4G02520|AT3G09600|AT2G16720|AT1G10170|AT2G38470|AT1G73500|AT5G49480|AT2G30250|AT1G02920|AT5G62520|AT5G59820|AT2G03760|AT3G04120|AT1G55450|AT3G19580|AT5G64750|AT3G22310|AT3G04720|AT2G47730|AT1G27730|AT1G02930|AT1G18570|AT4G37910|AT2G26650|AT1G03220|AT1G08930
9725	0.024343	0.92082	40	767	524	22304	response to hormone stimulus	AT3G59900|AT3G09600|AT3G23050|AT1G56150|AT3G22060|AT5G47220|AT3G23030|AT5G65310|AT1G73500|AT1G74650|AT5G57560|AT1G76930|AT1G19050|AT3G61460|AT5G43700|AT3G50970|AT2G47000|AT5G54490|AT4G14560|AT4G17490|AT1G06160|AT3G19580|AT3G26830|AT5G64750|AT1G28370|AT2G32020|AT3G04720|AT1G27730|AT4G38840|AT5G37500|AT1G01560|AT1G18570|AT2G44080|AT5G13370|AT3G10520|AT4G11280|AT1G08810|AT2G40340|AT1G08930|AT4G38860
9408	0.02601	0.94288	14	131	524	22304	response to heat	AT4G25200|AT3G04120|AT4G21870|AT2G38470|AT5G57560|AT3G11020|AT5G59820|AT3G12580|AT5G51440|AT2G25140|AT4G17250|AT5G58070|AT2G26150|AT2G40340
9409	0.046967	1.6344	19	241	524	22304	response to cold	AT4G02520|AT3G25770|AT3G22370|AT4G02380|AT2G38470|AT3G22310|AT1G55920|AT3G57260|AT2G30250|AT2G47730|AT1G27730|AT5G57560|AT4G38840|AT5G37500|AT3G14210|AT5G59820|AT3G50970|AT5G58070|AT1G46768
6790	0.092733	3.103	15	166	524	22304	sulfur metabolic process	AT1G62180|AT3G26830|AT2G38470|AT1G73500|AT2G30770|AT4G21990|AT3G14210|AT2G44490|AT2G26400|AT3G14990|AT1G01480|AT1G18570|AT1G05010|AT4G35640|AT4G11280
42742	0.14049	4.5269	16	193	524	22304	defense response to bacterium	AT4G02520|AT5G26920|AT5G47220|AT3G49110|AT1G10170|AT2G38470|AT2G30770|AT2G47730|AT1G19180|AT1G02930|AT1G02920|AT3G14210|AT2G44490|AT1G18570|AT1G80840|AT5G15090
52317	0.19559	5.8677	4	8	524	22304	camalexin metabolic process	AT3G26830|AT2G38470|AT1G73500|AT2G30770
10120	0.19559	5.8677	4	8	524	22304	camalexin biosynthetic process	AT3G26830|AT2G38470|AT1G73500|AT2G30770
52314	0.34552	8.8412	4	9	524	22304	phytoalexin metabolic process	AT3G26830|AT2G38470|AT1G73500|AT2G30770
52315	0.34552	8.8412	4	9	524	22304	phytoalexin biosynthetic process	AT3G26830|AT2G38470|AT1G73500|AT2G30770
46217	0.34552	8.8412	4	9	524	22304	indole phytoalexin metabolic process	AT3G26830|AT2G38470|AT1G73500|AT2G30770
42431	0.34552	8.8412	4	9	524	22304	indole metabolic process	AT3G26830|AT2G38470|AT1G73500|AT2G30770
9700	0.34552	8.8412	4	9	524	22304	indole phytoalexin biosynthetic process	AT3G26830|AT2G38470|AT1G73500|AT2G30770
70482	1.0462	26.006	5	21	524	22304	response to oxygen levels	AT2G47520|AT2G16060|AT5G27760|AT5G63790|AT2G26150
9414	1.515	36.613	14	188	524	22304	response to water deprivation	AT3G23050|AT3G25760|AT3G19580|AT4G02380|AT2G38470|AT3G22310|AT1G27730|AT5G37500|AT1G02930|AT3G11020|AT3G50970|AT1G46768|AT1G08810|AT1G08930
9753	2.018	47.451	12	148	524	22304	response to jasmonic acid stimulus	AT1G19180|AT3G09600|AT5G37500|AT5G08790|AT3G23050|AT1G76930|AT5G47220|AT1G06160|AT1G18570|AT3G52400|AT4G11280|AT1G08810
6355	2.0934	47.928	36	810	524	22304	regulation of transcription, DNA-dependent	AT5G47220|AT2G31420|AT2G16720|AT1G10170|AT5G65310|AT1G67120|AT2G38470|AT2G30250|AT1G74650|AT2G46310|AT2G47520|AT3G11020|AT5G58610|AT4G19630|AT1G80840|AT1G46768|AT5G52170|AT1G62300|AT4G17490|AT1G06160|AT5G24110|AT2G38340|AT5G64750|AT3G61630|AT1G28370|AT3G01970|AT5G64810|AT4G17500|AT5G13330|AT1G18570|AT1G75490|AT1G42990|AT1G44830|AT1G08810|AT2G40340|AT1G75390
51252	2.2466	50.116	36	813	524	22304	regulation of RNA metabolic process	AT5G47220|AT2G31420|AT2G16720|AT1G10170|AT5G65310|AT1G67120|AT2G38470|AT2G30250|AT1G74650|AT2G46310|AT2G47520|AT3G11020|AT5G58610|AT4G19630|AT1G80840|AT1G46768|AT5G52170|AT1G62300|AT4G17490|AT1G06160|AT5G24110|AT2G38340|AT5G64750|AT3G61630|AT1G28370|AT3G01970|AT5G64810|AT4G17500|AT5G13330|AT1G18570|AT1G75490|AT1G42990|AT1G44830|AT1G08810|AT2G40340|AT1G75390
9415	2.3384	50.859	14	196	524	22304	response to water	AT3G23050|AT3G25760|AT3G19580|AT4G02380|AT2G38470|AT3G22310|AT1G27730|AT5G37500|AT1G02930|AT3G11020|AT3G50970|AT1G46768|AT1G08810|AT1G08930
6725	2.4361	51.693	18	296	524	22304	cellular aromatic compound metabolic process	AT5G26920|AT5G24530|AT1G33030|AT1G10170|AT3G26830|AT2G38470|AT1G73500|AT4G29740|AT2G30770|AT1G72680|AT2G44490|AT5G56970|AT3G14990|AT1G18570|AT2G43820|AT4G34135|AT3G29590|AT3G13610
6979	2.6379	54.642	16	247	524	22304	response to oxidative stress	AT4G25100|AT5G20230|AT3G04120|AT1G14870|AT4G02380|AT4G08780|AT1G27730|AT2G21640|AT1G52200|AT1G02930|AT1G49570|AT1G19020|AT1G78410|AT5G59820|AT3G12580|AT2G26150
19438	2.9559	59.805	13	177	524	22304	aromatic compound biosynthetic process	AT5G26920|AT5G24530|AT1G33030|AT1G10170|AT3G26830|AT2G38470|AT1G73500|AT2G30770|AT1G72680|AT3G14990|AT4G34135|AT3G29590|AT3G13610
9642	3.4035	67.297	8	74	524	22304	response to light intensity	AT5G20230|AT1G27730|AT4G18290|AT1G10170|AT5G59820|AT3G12580|AT2G41100|AT2G26150
9751	3.5284	67.637	11	135	524	22304	response to salicylic acid stimulus	AT1G74650|AT3G09600|AT5G08790|AT1G76930|AT2G16720|AT1G18570|AT2G03760|AT1G76680|AT1G80840|AT3G52400|AT1G08810
42430	3.654	67.637	6	41	524	22304	indole and derivative metabolic process	AT2G44490|AT1G18570|AT3G26830|AT2G38470|AT1G73500|AT2G30770
42434	3.654	67.637	6	41	524	22304	indole derivative metabolic process	AT2G44490|AT1G18570|AT3G26830|AT2G38470|AT1G73500|AT2G30770
9737	7.5781	137.35	16	272	524	22304	response to abscisic acid stimulus	AT3G09600|AT3G22060|AT3G19580|AT3G26830|AT5G65310|AT5G64750|AT2G32020|AT1G27730|AT5G37500|AT1G76930|AT1G01560|AT1G18570|AT3G50970|AT1G08810|AT2G40340|AT1G08930
9814	8.3087	147.52	9	105	524	22304	defense response, incompatible interaction	AT5G26920|AT5G38900|AT1G02920|AT2G44490|AT1G06160|AT1G75040|AT3G57260|AT3G04720|AT4G12470
1666	8.8167	153.41	4	19	524	22304	response to hypoxia	AT2G16060|AT5G27760|AT5G63790|AT2G26150
45087	11.841	201.99	15	257	524	22304	innate immune response	AT5G26920|AT5G47220|AT1G06160|AT1G72930|AT1G57630|AT1G72940|AT3G57260|AT1G72900|AT3G04720|AT5G38900|AT1G02920|AT2G44490|AT1G75040|AT2G26560|AT4G12470
154	14.966	250.39	7	72	524	22304	rRNA modification	AT2G35742|AT3G47348|AT4G25631|AT2G05765|AT2G20721|AT2G20723|AT4G39366
9692	15.737	253.53	4	22	524	22304	ethylene metabolic process	AT1G01480|AT1G05010|AT1G73500|AT4G11280
9693	15.737	253.53	4	22	524	22304	ethylene biosynthetic process	AT1G01480|AT1G05010|AT1G73500|AT4G11280
42435	16.45	255.28	5	37	524	22304	indole derivative biosynthetic process	AT1G18570|AT3G26830|AT2G38470|AT1G73500|AT2G30770
6364	16.725	255.28	8	94	524	22304	rRNA processing	AT2G35742|AT3G47348|AT4G25631|AT4G26600|AT2G05765|AT2G20721|AT2G20723|AT4G39366
16072	16.725	255.28	8	94	524	22304	rRNA metabolic process	AT2G35742|AT3G47348|AT4G25631|AT4G26600|AT2G05765|AT2G20721|AT2G20723|AT4G39366
43449	18.699	275.73	4	23	524	22304	cellular alkene metabolic process	AT1G01480|AT1G05010|AT1G73500|AT4G11280
43450	18.699	275.73	4	23	524	22304	alkene biosynthetic process	AT1G01480|AT1G05010|AT1G73500|AT4G11280
6955	20.647	299.39	15	272	524	22304	immune response	AT5G26920|AT5G47220|AT1G06160|AT1G72930|AT1G57630|AT1G72940|AT3G57260|AT1G72900|AT3G04720|AT5G38900|AT1G02920|AT2G44490|AT1G75040|AT2G26560|AT4G12470
46686	26.324	375.44	15	279	524	22304	response to cadmium ion	AT4G25100|AT4G25200|AT4G02520|AT3G04120|AT3G09600|AT5G51830|AT5G26220|AT2G41380|AT1G02930|AT1G02920|AT3G12580|AT1G75040|AT4G37910|AT1G76680|AT2G26560
44275	28.014	387.27	8	102	524	22304	cellular carbohydrate catabolic process	AT3G04120|AT5G56350|AT1G76550|AT3G14210|AT2G44490|AT3G52930|AT2G36460|AT5G55590
9723	28.044	387.27	9	125	524	22304	response to ethylene stimulus	AT3G09600|AT5G47220|AT4G17490|AT1G06160|AT1G18570|AT1G28370|AT1G73500|AT4G11280|AT3G04720
9733	29.124	395.9	15	282	524	22304	response to auxin stimulus	AT3G59900|AT3G09600|AT3G23050|AT1G56150|AT3G23030|AT5G57560|AT4G38840|AT1G18570|AT5G43700|AT5G13370|AT2G47000|AT4G11280|AT4G38860|AT5G54490|AT4G14560
2376	30.11	403.01	15	283	524	22304	immune system process	AT5G26920|AT5G47220|AT1G06160|AT1G72930|AT1G57630|AT1G72940|AT3G57260|AT1G72900|AT3G04720|AT5G38900|AT1G02920|AT2G44490|AT1G75040|AT2G26560|AT4G12470
6555	32.374	420.38	5	43	524	22304	methionine metabolic process	AT2G26400|AT1G01480|AT1G05010|AT1G73500|AT4G11280
9615	32.374	420.38	5	43	524	22304	response to virus	AT3G12580|AT1G75040|AT3G58350|AT2G26560|AT3G04720
103	38.687	488.14	3	14	524	22304	sulfate assimilation	AT1G62180|AT4G35640|AT4G21990
160	38.714	488.14	6	64	524	22304	two-component signal transduction system (phosphorelay)	AT1G19050|AT5G47220|AT4G17490|AT1G06160|AT1G28370|AT1G73500
[truncated: 205 more columns]
