# Supplementary material for: Transcription factors HB21/40/53 trigger inflorescence arrest through abscisic acid accumulation at the end of flowering
Source: Plant Physiol. 2024 Apr 26;195(4):2743–56. doi: 10.1093/plphys/kiae234 (PMC11288733; doi:10.1093/plphys/kiae234)
Supplement: kiae234_Supplementary_Data [file kiae234_supplementary_data.zip › st3.xlsx]

## Sheet: Hoja1
Supplementary Table S3: GO analysis of up regulated genes by HB21.
ontology: namespace
curator: bingo
Selected ontology file : bundle://113.0:1/data/GO_Biological_Process
Selected annotation file : bundle://113.0:1/data/A_thaliana_default
Discarded evidence codes :
Overrepresentation
Selected statistical test : Hypergeometric test
Selected correction : Benjamini & Hochberg False Discovery Rate (FDR) correction
Selected significance level : 0.05
Testing option : Use whole annotation as reference set
The selected cluster :
AT4G23240	AT5G54510	AT2G37460	AT1G29195	AT3G21770	AT4G14760	AT4G39700	AT3G45970	AT5G53660	AT2G29710	AT1G48820	AT2G28500	AT1G24735	AT4G29905	AT5G20740	AT3G53010	AT5G19740	AT3G56880	AT3G18490	AT1G70640	AT2G16750	AT1G14700	AT2G13360	AT4G15960	AT1G47960	AT3G18000	AT4G23020	AT4G26530	AT1G55260	AT2G40610	AT3G09540	AT2G19810	AT5G66400	AT4G14746	AT1G13700	AT1G68570	AT1G29050	AT3G22400	AT2G38530	AT1G21680	AT5G49070	AT5G03260	AT2G25130	AT1G51090	AT3G28070	AT2G06850	AT1G58420	AT3G19480	AT2G35150	AT1G35720
AT2G34850	AT5G25610	AT2G35700	AT5G44050	AT3G56290	AT5G45380	AT1G29720	AT1G49450	AT2G18050	AT2G47800	AT1G75780	AT5G01640	AT3G16510	AT5G57480	AT4G33980	AT2G43440	AT5G41900	AT2G35950	AT5G47330	AT5G51950	AT1G12060	AT2G29290	AT3G02480	AT5G23660	AT3G59210	AT3G62740	AT4G09820	AT4G21650	AT2G21560	AT5G59310	AT3G13130	AT1G27670	AT1G05420	AT3G05640	AT2G34430	AT3G26460	AT3G03341	AT3G49220	AT4G39190	AT2G35765	AT1G29670	AT1G28580	AT1G16110	AT4G29140	AT4G08840	AT2G35760	AT5G59320	AT4G29150	AT1G29660	AT2G22680
No annotations were retrieved for the following entities:
AT1G80280	AT1G08890	AT2G36810	AT2G37460	AT2G16367	AT3G21770	AT4G14760	AT5G10770	AT4G39700	AT3G48320	AT2G29710	AT1G24735	AT4G29905	AT5G20740	AT5G56490	AT1G60680	AT5G47550	AT1G14700	AT1G11950	AT4G15960	AT5G09430	AT3G09540	AT2G38010	AT5G44050	AT3G61920	AT3G21950	AT1G69140	AT5G05280	AT2G36080	AT2G25130	AT5G57480	AT4G33980	AT5G41900	AT5G20670	AT5G47330	AT5G51950	AT5G47610	AT2G29290	AT3G25620	AT2G16895	AT4G08570	AT5G17700	AT3G61490	AT2G44383	AT1G76240	AT3G54600	AT3G50800	AT5G24910	AT3G05640	AT3G26460
GO-ID	p-value	corr p-value	x	n	X	N	Description	Genes in test set
9414	4.1995e-18	3.2756e-15	31	188	368	22304	response to water deprivation	AT2G39800|AT5G25610|AT3G53420|AT5G52310|AT5G66400|AT1G29395|AT5G15970|AT2G33380|AT4G25480|AT2G38750|AT5G59320|AT2G18050|AT2G47800|AT1G20450|AT5G58670|AT5G59220|AT4G27410|AT4G30960|AT3G02480|AT1G35720|AT5G62470|AT5G15960|AT2G38760|AT5G59310|AT3G14440|AT3G61430|AT1G20440|AT1G45249|AT2G46680|AT3G11410|AT4G34000
9415	1.52e-17	5.9279e-15	31	196	368	22304	response to water	AT2G39800|AT5G25610|AT3G53420|AT5G52310|AT5G66400|AT1G29395|AT5G15970|AT2G33380|AT4G25480|AT2G38750|AT5G59320|AT2G18050|AT2G47800|AT1G20450|AT5G58670|AT5G59220|AT4G27410|AT4G30960|AT3G02480|AT1G35720|AT5G62470|AT5G15960|AT2G38760|AT5G59310|AT3G14440|AT3G61430|AT1G20440|AT1G45249|AT2G46680|AT3G11410|AT4G34000
9628	1.7678e-09	4.5964e-07	57	1168	368	22304	response to abiotic stimulus	AT2G39800|AT1G29395|AT2G33380|AT2G38750|AT5G59320|AT5G53660|AT5G38420|AT5G59720|AT2G42530|AT1G20450|AT5G58670|AT3G12610|AT4G27410|AT1G15550|AT2G38760|AT1G01120|AT3G14440|AT3G61430|AT3G47340|AT2G42540|AT3G11410|AT3G50820|AT5G42900|AT3G27690|AT5G25610|AT3G53420|AT5G52310|AT5G66400|AT3G01500|AT3G62410|AT5G15970|AT4G25480|AT1G16850|AT2G18050|AT2G47800|AT1G75780|AT5G39610|AT5G12250|AT5G59220|AT4G17090…
9737	4.5316e-08	8.8366e-06	25	272	368	22304	response to abscisic acid stimulus	AT2G39800|AT5G25610|AT5G52310|AT5G66400|AT1G29395|AT5G15970|AT2G33380|AT2G38750|AT1G69260|AT5G59320|AT1G20450|AT5G58670|AT5G59220|AT4G27410|AT1G35720|AT5G62470|AT4G01060|AT5G15960|AT5G59310|AT1G20440|AT1G45249|AT2G46680|AT5G37260|AT3G11410|AT4G34000
9409	6.4634e-06	0.0010083	21	241	368	22304	response to cold	AT4G17090|AT5G52310|AT5G66400|AT1G29395|AT1G35720|AT3G01500|AT5G15970|AT2G33380|AT5G15960|AT4G25480|AT2G38750|AT2G38760|AT1G01120|AT5G12250|AT2G42530|AT1G20440|AT1G20450|AT2G42540|AT5G58670|AT3G11410|AT5G42900
42221	0.0002076	0.026987	60	1710	368	22304	response to chemical stimulus	AT2G39800|AT1G56010|AT5G54510|AT1G29395|AT2G33380|AT3G05800|AT2G38750|AT5G59320|AT5G59720|AT1G80760|AT1G20450|AT5G58670|AT5G03840|AT3G12610|AT4G27410|AT1G15550|AT2G38760|AT3G14440|AT3G18000|AT3G61430|AT5G58080|AT3G47340|AT4G33010|AT2G24210|AT3G11410|AT2G47750|AT5G25610|AT5G40890|AT3G53420|AT5G52310|AT5G66400|AT3G01500|AT3G62410|AT5G15970|AT3G22200|AT4G25480|AT1G69260|AT5G07460|AT2G18050|AT2G47800…
9631	0.00029964	0.033388	7	21	368	22304	cold acclimation	AT5G66400|AT1G29395|AT1G20440|AT5G15960|AT4G25480|AT1G20450|AT2G42540
9266	0.00036104	0.035201	23	359	368	22304	response to temperature stimulus	AT4G17090|AT5G52310|AT5G66400|AT1G29395|AT1G35720|AT3G01500|AT5G15970|AT2G33380|AT5G15960|AT4G25480|AT2G38750|AT2G38760|AT1G01120|AT5G59720|AT5G12250|AT2G42530|AT1G20440|AT1G20450|AT1G13080|AT2G42540|AT5G58670|AT3G11410|AT5G42900
9719	0.0047923	0.38749	35	835	368	22304	response to endogenous stimulus	AT2G39800|AT5G25610|AT1G56010|AT5G52310|AT5G54510|AT5G66400|AT1G29395|AT5G15970|AT2G33380|AT3G05800|AT2G38750|AT1G69260|AT5G59320|AT1G54040|AT1G20450|AT5G58670|AT5G59220|AT4G27410|AT1G15550|AT2G06850|AT1G35720|AT5G62470|AT4G01060|AT5G15960|AT5G47370|AT5G59310|AT5G58080|AT1G20440|AT1G45249|AT2G46680|AT2G24210|AT5G37260|AT3G11410|AT2G47750|AT4G34000
9725	0.0058197	0.38749	33	767	368	22304	response to hormone stimulus	AT2G39800|AT5G25610|AT1G56010|AT5G52310|AT5G54510|AT5G66400|AT1G29395|AT5G15970|AT2G33380|AT3G05800|AT2G38750|AT1G69260|AT5G59320|AT1G20450|AT5G58670|AT5G59220|AT4G27410|AT1G15550|AT2G06850|AT1G35720|AT5G62470|AT4G01060|AT5G15960|AT5G47370|AT5G59310|AT5G58080|AT1G20440|AT1G45249|AT2G46680|AT5G37260|AT3G11410|AT2G47750|AT4G34000
6970	0.0058624	0.38749	22	388	368	22304	response to osmotic stress	AT2G39800|AT5G25610|AT4G30960|AT5G52310|AT1G35720|AT5G62470|AT4G01060|AT5G15970|AT2G33380|AT5G15960|AT1G16850|AT2G38750|AT2G38760|AT5G39610|AT3G14440|AT5G12250|AT1G20440|AT1G45249|AT2G42540|AT5G58670|AT5G37260|AT4G34000
10033	0.0059614	0.38749	40	1037	368	22304	response to organic substance	AT2G39800|AT5G25610|AT1G56010|AT5G52310|AT5G54510|AT5G66400|AT1G29395|AT3G62410|AT5G15970|AT2G33380|AT3G05800|AT3G22200|AT2G38750|AT1G69260|AT5G59320|AT1G54040|AT1G20450|AT5G58670|AT5G03840|AT5G59220|AT4G27410|AT1G15550|AT2G06850|AT1G35720|AT1G64380|AT5G62470|AT4G01060|AT5G15960|AT5G47370|AT5G59310|AT5G58080|AT1G20440|AT3G47340|AT1G45249|AT2G46680|AT2G24210|AT5G37260|AT3G11410|AT2G47750|AT4G34000
50896	0.0066416	0.3985	88	3207	368	22304	response to stimulus	AT2G39800|AT1G56010|AT5G25110|AT5G54510|AT1G29395|AT3G23430|AT2G33380|AT3G05800|AT5G14740|AT2G38750|AT5G59320|AT1G71040|AT5G53660|AT5G38420|AT5G59720|AT1G80760|AT2G42530|AT1G20450|AT5G58670|AT5G03840|AT3G12610|AT4G27410|AT1G15550|AT2G38760|AT1G01120|AT3G14440|AT3G18000|AT3G61430|AT5G58080|AT3G47340|AT4G33010|AT2G24210|AT2G42540|AT3G11410|AT2G47750|AT3G50820|AT5G42900|AT3G27690|AT5G25610|AT5G40890…
6950	0.0075846	0.42257	59	1853	368	22304	response to stress	AT2G39800|AT5G25110|AT1G29395|AT3G23430|AT2G33380|AT5G14740|AT2G38750|AT5G59320|AT1G71040|AT5G59720|AT2G42530|AT1G20450|AT5G58670|AT4G27410|AT2G38760|AT1G01120|AT3G14440|AT3G61430|AT3G47340|AT2G24210|AT2G42540|AT3G11410|AT5G42900|AT5G25610|AT3G53420|AT5G52310|AT5G66400|AT3G01500|AT5G15970|AT3G22200|AT4G25480|AT1G16850|AT5G45380|AT5G07460|AT3G20820|AT2G18050|AT2G47800|AT5G39610|AT5G12250|AT1G54040…
9828	0.014202	0.7385	7	35	368	22304	plant-type cell wall loosening	AT3G55500|AT3G45970|AT2G40610|AT2G20750|AT4G28250|AT5G05290|AT4G38400
60560	0.09211	4.1913	13	179	368	22304	developmental growth involved in morphogenesis	AT3G55500|AT2G40610|AT2G06850|AT5G54510|AT4G28250|AT3G22200|AT5G05290|AT5G47370|AT3G45970|AT1G75780|AT2G20750|AT3G18000|AT4G38400
9826	0.09211	4.1913	13	179	368	22304	unidimensional cell growth	AT3G55500|AT2G40610|AT2G06850|AT5G54510|AT4G28250|AT3G22200|AT5G05290|AT5G47370|AT3G45970|AT1G75780|AT2G20750|AT3G18000|AT4G38400
9827	0.096723	4.1913	7	46	368	22304	plant-type cell wall modification	AT3G55500|AT3G45970|AT2G40610|AT2G20750|AT4G28250|AT5G05290|AT4G38400
9651	0.3388	13.653	18	360	368	22304	response to salt stress	AT2G39800|AT5G25610|AT4G30960|AT5G52310|AT1G35720|AT5G62470|AT4G01060|AT2G33380|AT1G16850|AT2G38750|AT2G38760|AT5G39610|AT3G14440|AT5G12250|AT1G45249|AT5G58670|AT5G37260|AT4G34000
48589	0.35009	13.653	13	203	368	22304	developmental growth	AT3G55500|AT2G40610|AT2G06850|AT5G54510|AT4G28250|AT3G22200|AT5G05290|AT5G47370|AT3G45970|AT1G75780|AT2G20750|AT3G18000|AT4G38400
16049	0.49252	18.294	14	240	368	22304	cell growth	AT3G55500|AT2G40610|AT2G06850|AT5G54510|AT4G28250|AT3G22200|AT5G05290|AT5G47370|AT1G69490|AT3G45970|AT1G75780|AT2G20750|AT3G18000|AT4G38400
42545	0.53485	18.963	10	128	368	22304	cell wall modification	AT5G53370|AT3G55500|AT3G45970|AT2G40610|AT3G49220|AT2G20750|AT3G47400|AT4G28250|AT5G05290|AT4G38400
8361	0.90502	29.439	14	254	368	22304	regulation of cell size	AT3G55500|AT2G40610|AT2G06850|AT5G54510|AT4G28250|AT3G22200|AT5G05290|AT5G47370|AT1G69490|AT3G45970|AT1G75780|AT2G20750|AT3G18000|AT4G38400
32535	0.94355	29.439	14	255	368	22304	regulation of cellular component size	AT3G55500|AT2G40610|AT2G06850|AT5G54510|AT4G28250|AT3G22200|AT5G05290|AT5G47370|AT1G69490|AT3G45970|AT1G75780|AT2G20750|AT3G18000|AT4G38400
90066	0.94355	29.439	14	255	368	22304	regulation of anatomical structure size	AT3G55500|AT2G40610|AT2G06850|AT5G54510|AT4G28250|AT3G22200|AT5G05290|AT5G47370|AT1G69490|AT3G45970|AT1G75780|AT2G20750|AT3G18000|AT4G38400
902	1.7531	52.592	13	238	368	22304	cell morphogenesis	AT3G55500|AT2G40610|AT2G06850|AT5G54510|AT4G28250|AT3G22200|AT5G05290|AT5G47370|AT3G45970|AT1G75780|AT2G20750|AT3G18000|AT4G38400
9269	1.8576	53.664	4	18	368	22304	response to desiccation	AT2G39800|AT5G25610|AT5G52310|AT2G33380
9738	2.3118	62.18	6	53	368	22304	abscisic acid mediated signaling pathway	AT1G45249|AT2G46680|AT5G58670|AT3G11410|AT1G69260|AT4G34000
71215	2.3118	62.18	6	53	368	22304	cellular response to abscisic acid stimulus	AT1G45249|AT2G46680|AT5G58670|AT3G11410|AT1G69260|AT4G34000
40007	2.4074	62.593	14	279	368	22304	growth	AT3G55500|AT2G40610|AT2G06850|AT5G54510|AT4G28250|AT3G22200|AT5G05290|AT5G47370|AT1G69490|AT3G45970|AT1G75780|AT2G20750|AT3G18000|AT4G38400
9664	3.0398	76.485	7	78	368	22304	plant-type cell wall organization	AT3G55500|AT3G45970|AT2G40610|AT2G20750|AT4G28250|AT5G05290|AT4G38400
9755	3.6832	89.778	12	224	368	22304	hormone-mediated signaling pathway	AT1G15550|AT1G56010|AT5G54510|AT5G58080|AT3G05800|AT1G45249|AT2G46680|AT5G58670|AT3G11410|AT5G47370|AT1G69260|AT4G34000
32989	4.1207	95.251	13	260	368	22304	cellular component morphogenesis	AT3G55500|AT2G40610|AT2G06850|AT5G54510|AT4G28250|AT3G22200|AT5G05290|AT5G47370|AT3G45970|AT1G75780|AT2G20750|AT3G18000|AT4G38400
32870	4.152	95.251	12	227	368	22304	cellular response to hormone stimulus	AT1G15550|AT1G56010|AT5G54510|AT5G58080|AT3G05800|AT1G45249|AT2G46680|AT5G58670|AT3G11410|AT5G47370|AT1G69260|AT4G34000
71555	4.3037	95.911	10	165	368	22304	cell wall organization	AT5G53370|AT3G55500|AT3G45970|AT2G40610|AT3G49220|AT2G20750|AT3G47400|AT4G28250|AT5G05290|AT4G38400
10150	10.913	234.67	4	28	368	22304	leaf senescence	AT1G69490|AT1G73680|AT5G39610|AT1G54040
71495	11.132	234.67	12	254	368	22304	cellular response to endogenous stimulus	AT1G15550|AT1G56010|AT5G54510|AT5G58080|AT3G05800|AT1G45249|AT2G46680|AT5G58670|AT3G11410|AT5G47370|AT1G69260|AT4G34000
10260	12.495	250.1	4	29	368	22304	organ senescence	AT1G69490|AT1G73680|AT5G39610|AT1G54040
15698	12.505	250.1	5	49	368	22304	inorganic anion transport	AT1G69870|AT5G40890|AT3G23430|AT1G23090|AT2G25680
5975	13.376	260.84	25	782	368	22304	carbohydrate metabolic process	AT4G26530|AT4G24010|AT2G32990|AT2G32530|AT4G27480|AT3G62410|AT3G58790|AT1G13700|AT1G35910|AT3G19620|AT3G62750|AT4G37800|AT1G54040|AT4G11050|AT4G17090|AT1G62540|AT1G78090|AT2G32540|AT1G12240|AT1G13130|AT1G62660|AT3G62740|AT4G34480|AT1G26560|AT4G39770
6949	14.166	268.95	3	14	368	22304	syncytium formation	AT3G55500|AT2G40610|AT4G28250
16051	14.482	268.95	11	227	368	22304	carbohydrate biosynthetic process	AT4G24010|AT4G17090|AT1G62540|AT1G78090|AT2G32540|AT2G32530|AT4G27480|AT3G62410|AT3G58790|AT4G39770|AT1G35910
71669	15.151	273.51	8	131	368	22304	plant-type cell wall organization or biogenesis	AT3G55500|AT3G45970|AT2G40610|AT2G20750|AT2G35700|AT4G28250|AT5G05290|AT4G38400
9605	15.527	273.51	11	229	368	22304	response to external stimulus	AT1G71040|AT2G06850|AT3G18000|AT1G80760|AT1G29395|AT3G23430|AT3G47340|AT3G22200|AT5G45380|AT5G58140|AT3G17810
9416	15.889	273.51	17	455	368	22304	response to light stimulus	AT3G08940|AT3G27690|AT1G15550|AT2G06850|AT3G62410|AT5G15960|AT5G47370|AT1G01120|AT1G75780|AT5G53660|AT5G38420|AT5G59720|AT3G47340|AT2G42540|AT3G50820|AT3G12610|AT5G58140
46351	16.13	273.51	4	31	368	22304	disaccharide biosynthetic process	AT4G17090|AT1G78090|AT4G39770|AT1G35910
10114	19.394	321.86	5	54	368	22304	response to red light	AT3G08940|AT3G27690|AT1G15550|AT5G53660|AT5G38420
10286	21.267	345.58	3	16	368	22304	heat acclimation	AT5G59720|AT1G20440|AT1G13080
9314	22.8	362.94	17	471	368	22304	response to radiation	AT3G08940|AT3G27690|AT1G15550|AT2G06850|AT3G62410|AT5G15960|AT5G47370|AT1G01120|AT1G75780|AT5G53660|AT5G38420|AT5G59720|AT3G47340|AT2G42540|AT3G50820|AT3G12610|AT5G58140
9653	24.252	378.33	18	515	368	22304	anatomical structure morphogenesis	AT2G26170|AT3G55500|AT1G20700|AT2G40610|AT2G06850|AT1G56010|AT5G54510|AT4G28250|AT4G09820|AT4G01060|AT3G22200|AT5G05290|AT5G47370|AT3G45970|AT1G75780|AT2G20750|AT3G18000|AT4G38400
9312	25.487	389.81	4	35	368	22304	oligosaccharide biosynthetic process	AT4G17090|AT1G78090|AT4G39770|AT1G35910
70887	28.681	430.22	14	361	368	22304	cellular response to chemical stimulus	AT1G15550|AT1G56010|AT5G54510|AT1G29395|AT3G05800|AT5G47370|AT1G69260|AT1G80760|AT5G58080|AT1G45249|AT2G46680|AT5G58670|AT3G11410|AT4G34000
65008	30.78	452.99	19	569	368	22304	regulation of biological quality	AT2G26170|AT3G55500|AT2G40610|AT4G30960|AT2G06850|AT5G54510|AT4G28250|AT3G22200|AT5G05290|AT5G47370|AT1G69490|AT3G45970|AT1G75780|AT2G20750|AT3G18000|AT1G28230|AT1G08980|AT3G09390|AT4G38400
[truncated: 205 more columns]
