# Supplementary material for: Transcription factors HB21/40/53 trigger inflorescence arrest through abscisic acid accumulation at the end of flowering
Source: Plant Physiol. 2024 Apr 26;195(4):2743–56. doi: 10.1093/plphys/kiae234 (PMC11288733; doi:10.1093/plphys/kiae234)
Supplement: kiae234_Supplementary_Data [file kiae234_supplementary_data.zip › st4.xlsx]

## Sheet: Hoja1
Supplementary Table S4: GO analysis of regulated genes by HB21 and AP2 in opposite manner.
Down HB21 Up AP2
ontology: namespace
curator: bingo
Selected ontology file : bundle://111.0:1/data/GO_Biological_Process
Selected annotation file : bundle://111.0:1/data/A_thaliana_default
Discarded evidence codes :
Overrepresentation
Selected statistical test : Hypergeometric test
Selected correction : Benjamini & Hochberg False Discovery Rate (FDR) correction
Selected significance level : 0.05
Testing option : Use whole annotation as reference set
The selected cluster :
AT1G15125	AT1G43910	AT4G26950	AT3G23030	AT4G18290	AT5G24660	AT5G26220	AT3G57460	AT5G65310	AT1G66390	AT3G62150	AT1G74650	AT2G26400	AT5G56970	AT4G19810	AT1G76650	AT5G41740	AT2G41100	AT4G35640	AT1G03495	AT4G04830	AT5G63180	AT1G66940	AT3G49570	AT1G62180	AT4G21990	AT3G04300	AT1G33600	AT2G37770	AT1G19180	AT2G44460	AT5G51330	AT1G76680	AT1G72280
No annotations were retrieved for the following entities:
AT1G43910	AT2G44460
GO-ID	p-value	corr p-value	x	n	X	N	Description	Genes in test set
103	0.0096601	1.932	3	14	32	22304	sulfate assimilation	AT1G62180|AT4G35640|AT4G21990
6790	0.90438	90.438	4	166	32	22304	sulfur metabolic process	AT2G26400|AT1G62180|AT4G35640|AT4G21990
Up HB21 Down AP2
ontology: namespace
curator: bingo
Selected ontology file : bundle://111.0:1/data/GO_Biological_Process
Selected annotation file : bundle://111.0:1/data/A_thaliana_default
Discarded evidence codes :
Overrepresentation
Selected statistical test : Hypergeometric test
Selected correction : Benjamini & Hochberg False Discovery Rate (FDR) correction
Selected significance level : 0.05
Testing option : Use whole annotation as reference set
The selected cluster :
AT2G34430	AT2G39800	AT2G35960	AT5G18860	AT4G16190	AT5G54510	AT2G33380	AT3G05800	AT3G26740	AT5G14740	AT1G69490	AT4G29190	AT1G22990	AT1G71040	AT5G53660	AT3G62750	AT1G79520	AT5G65730	AT2G42530	AT4G29905	AT2G22680	AT5G58670	AT5G03840	AT5G19740	AT1G15670	AT1G68520	AT1G62660	AT1G14700	AT2G13360	AT4G15960	AT1G21670	AT1G49500	AT3G14440	AT3G47340	AT4G14270	AT5G50360	AT1G78440	AT2G42540	AT3G50820	AT2G47750	AT4G26530	AT3G27690	AT5G25610	AT2G35300	AT3G53420	AT5G52310	AT2G19810	AT3G62410	AT5G15970	AT1G13700
No annotations were retrieved for the following entities:
AT5G20670	AT1G68520	AT2G29290	AT1G14700	AT5G17700	AT1G22990	AT4G15960	AT5G65730	AT2G36080	AT4G29905	AT2G22680	AT4G32340	AT5G24910
GO-ID	p-value	corr p-value	x	n	X	N	Description	Genes in test set
9414	1.4928e-10	4.7309e-08	13	188	68	22304	response to water deprivation	AT2G39800|AT5G25610|AT3G53420|AT5G52310|AT3G02480|AT5G15970|AT2G33380|AT5G15960|AT4G25480|AT2G18050|AT3G14440|AT5G58670|AT4G34000
9415	2.5642e-10	4.7309e-08	13	196	68	22304	response to water	AT2G39800|AT5G25610|AT3G53420|AT5G52310|AT3G02480|AT5G15970|AT2G33380|AT5G15960|AT4G25480|AT2G18050|AT3G14440|AT5G58670|AT4G34000
9628	1.8732e-07	2.3041e-05	21	1168	68	22304	response to abiotic stimulus	AT2G39800|AT3G08940|AT3G27690|AT5G25610|AT3G53420|AT5G52310|AT3G02480|AT3G62410|AT5G15970|AT2G33380|AT5G15960|AT4G25480|AT2G18050|AT5G53660|AT3G14440|AT2G42530|AT3G47340|AT5G58670|AT2G42540|AT3G50820|AT4G34000
50896	0.00063794	0.05885	28	3207	68	22304	response to stimulus	AT2G39800|AT3G27690|AT5G25610|AT3G53420|AT5G52310|AT5G54510|AT3G62410|AT5G15970|AT2G33380|AT3G05800|AT5G14740|AT4G25480|AT1G71040|AT2G18050|AT5G53660|AT2G42530|AT5G58670|AT5G03840|AT3G08940|AT3G02480|AT5G15960|AT1G11210|AT3G14440|AT3G47340|AT2G42540|AT3G50820|AT2G47750|AT4G34000
42221	0.0010116	0.074658	20	1710	68	22304	response to chemical stimulus	AT2G39800|AT5G25610|AT3G53420|AT5G52310|AT3G02480|AT5G54510|AT3G62410|AT5G15970|AT2G33380|AT3G05800|AT5G15960|AT4G25480|AT1G11210|AT2G18050|AT3G14440|AT3G47340|AT5G58670|AT5G03840|AT2G47750|AT4G34000
9269	0.0023409	0.1412	4	18	68	22304	response to desiccation	AT2G39800|AT5G25610|AT5G52310|AT2G33380
6970	0.0026785	0.1412	10	388	68	22304	response to osmotic stress	AT2G39800|AT5G25610|AT3G14440|AT5G52310|AT5G15970|AT2G33380|AT5G15960|AT5G58670|AT2G42540|AT4G34000
9409	0.006995	0.32265	8	241	68	22304	response to cold	AT5G52310|AT5G15970|AT2G33380|AT2G42530|AT5G15960|AT4G25480|AT5G58670|AT2G42540
6950	0.017176	0.63942	19	1853	68	22304	response to stress	AT2G39800|AT5G25610|AT3G53420|AT5G52310|AT3G02480|AT5G15970|AT2G33380|AT5G15960|AT5G14740|AT4G25480|AT1G11210|AT1G71040|AT2G18050|AT3G14440|AT2G42530|AT3G47340|AT5G58670|AT2G42540|AT4G34000
9737	0.017328	0.63942	8	272	68	22304	response to abscisic acid stimulus	AT2G39800|AT5G25610|AT5G52310|AT5G15970|AT2G33380|AT5G15960|AT5G58670|AT4G34000
10033	0.023767	0.79727	14	1037	68	22304	response to organic substance	AT2G39800|AT5G25610|AT5G52310|AT5G54510|AT3G62410|AT5G15970|AT2G33380|AT3G05800|AT5G15960|AT3G47340|AT5G58670|AT5G03840|AT2G47750|AT4G34000
9266	0.13282	4.0843	8	359	68	22304	response to temperature stimulus	AT5G52310|AT5G15970|AT2G33380|AT2G42530|AT5G15960|AT4G25480|AT5G58670|AT2G42540
9725	0.18995	5.3917	11	767	68	22304	response to hormone stimulus	AT2G39800|AT5G25610|AT5G52310|AT5G54510|AT5G15970|AT2G33380|AT3G05800|AT5G15960|AT5G58670|AT2G47750|AT4G34000
9631	0.34658	9.1347	3	21	68	22304	cold acclimation	AT5G15960|AT4G25480|AT2G42540
9719	0.41351	10.172	11	835	68	22304	response to endogenous stimulus	AT2G39800|AT5G25610|AT5G52310|AT5G54510|AT5G15970|AT2G33380|AT3G05800|AT5G15960|AT5G58670|AT2G47750|AT4G34000
9416	0.71401	16.467	8	455	68	22304	response to light stimulus	AT3G08940|AT3G27690|AT5G53660|AT3G62410|AT3G47340|AT5G15960|AT2G42540|AT3G50820
9314	0.90784	19.705	8	471	68	22304	response to radiation	AT3G08940|AT3G27690|AT5G53660|AT3G62410|AT3G47340|AT5G15960|AT2G42540|AT3G50820
9651	1.1207	22.975	7	360	68	22304	response to salt stress	AT2G39800|AT5G25610|AT3G14440|AT5G52310|AT2G33380|AT5G58670|AT4G34000
9639	1.2545	24.363	5	159	68	22304	response to red or far red light	AT3G08940|AT3G27690|AT5G53660|AT5G15960|AT2G42540
9744	1.6542	30.52	3	35	68	22304	response to sucrose stimulus	AT3G62410|AT3G47340|AT5G03840
34285	1.8006	31.64	3	36	68	22304	response to disaccharide stimulus	AT3G62410|AT3G47340|AT5G03840
10218	2.6592	44.602	3	41	68	22304	response to far red light	AT3G08940|AT3G27690|AT5G53660
42538	3.0652	49.176	3	43	68	22304	hyperosmotic salinity response	AT2G39800|AT3G14440|AT5G52310
15979	3.9625	60.924	4	113	68	22304	photosynthesis	AT2G34430|AT3G27690|AT3G62410|AT3G50820
6972	5.083	75.026	3	51	68	22304	hyperosmotic response	AT2G39800|AT3G14440|AT5G52310
10114	6.0148	85.365	3	54	68	22304	response to red light	AT3G08940|AT3G27690|AT5G53660
44282	15.564	212.71	4	163	68	22304	small molecule catabolic process	AT4G26530|AT3G47340|AT1G13700|AT1G78440
51716	16.432	216.55	8	729	68	22304	cellular response to stimulus	AT1G71040|AT5G54510|AT3G05800|AT3G47340|AT5G15960|AT5G58670|AT2G42540|AT4G34000
43617	30.488	330.88	1	1	68	22304	cellular response to sucrose starvation	AT3G47340
18149	30.488	330.88	1	1	68	22304	peptide cross-linking	AT3G62410
90344	30.488	330.88	1	1	68	22304	negative regulation of cell aging	AT5G03840
18198	30.488	330.88	1	1	68	22304	peptidyl-cysteine modification	AT3G62410
18316	30.488	330.88	1	1	68	22304	peptide cross-linking via L-cystine	AT3G62410
6649	30.488	330.88	1	1	68	22304	phospholipid transfer to membrane	AT2G38530
9853	32.892	346.78	2	28	68	22304	photorespiration	AT1G68010|AT2G13360
[truncated: 31 more columns]
